# Supplementary material for: Infected erythrocyte-derived extracellular vesicles alter vascular function via regulatory Ago2-miRNA complexes in malaria
Source: Nat Commun. 2016 Oct 10;7:12727. doi: 10.1038/ncomms12727 (PMC5062468; doi:10.1038/ncomms12727)
Supplement: Supplementary Data 1 — Nanostring miRNA expression analysis. Shown are normalized nanostring miRNA expression values for the 800 human miRNAs. Data are normalized based on the highest 100 miRNAs expressed. [file ncomms12727-s2.xls]

## Sheet: Sheet1
ID1	miRNA species	ID2		iRBC1	iRBC2	iRBC3	iRBC4	EV1	EV2	EV3	EV4	RBC1	RBC2	RBC3	RBC4	Standard Deviation =	0.999119
Endogenous1	hsa-let-7a-5p	MIMAT0000062		193.66	388.7	206.54	447	1329.29	756.02	66.31	2721.65	4232.56	4038.89	3819.84	3617.59
Endogenous1	hsa-let-7b-5p	MIMAT0000063		871.45	1096.69	864.89	660.78	8198.77	1993.15	232.07	8493.41	9294.32	7515.74	7729.01	9812.94
Endogenous1	hsa-let-7c	MIMAT0000064		96.83	97.18	77.45	9.72	468.37	103.09	33.15	378.98	471.43	359.31	381.27	449.59
Endogenous1	hsa-let-7d-5p	MIMAT0000065		64.55	138.82	103.27	136.04	361.32	286.37	16.58	331.26	597.93	494.55	527.63	650.14
Endogenous1	hsa-let-7e-5p	MIMAT0000066		32.28	27.76	51.64	48.59	13.38	68.73	49.73	16.84	23.52	19.22	19.14	20.91
Endogenous1	hsa-let-7f-5p	MIMAT0000067		64.55	83.29	38.73	68.02	49.07	22.91	82.88	70.18	54.16	54.14	88.54	43.72
Endogenous1	hsa-let-7g-5p	MIMAT0000414		32.28	27.76	64.54	48.59	84.75	34.36	49.73	157.21	238.39	223.6	196.22	192
Endogenous1	hsa-let-7i-5p	MIMAT0000415		32.28	83.29	51.64	58.3	62.45	80.18	82.88	110.89	92.29	116.96	119.64	92.2
Endogenous1	hsa-miR-1	MIMAT0000416		32.28	41.65	38.73	29.15	13.38	34.36	33.15	2.81	1.78	1.88	1.2	1.9
Endogenous1	hsa-miR-100-5p	MIMAT0000098		32.28	55.53	77.45	9.72	22.3	11.45	16.58	1.4	23.16	30.24	9.97	9.5
Endogenous1	hsa-miR-101-3p	MIMAT0000099		32.28	13.88	77.45	87.46	22.3	11.45	99.46	15.44	7.48	5.16	2.79	7.6
Endogenous1	hsa-miR-103a-3p	MIMAT0000101		32.28	13.88	12.91	9.72	4.46	11.45	16.58	1.4	0.36	0.23	2.79	0.95
Endogenous1	hsa-miR-105-5p	MIMAT0000102		32.28	13.88	38.73	58.3	8.92	45.82	66.31	7.02	7.13	13.59	11.17	10.46
Endogenous1	hsa-miR-106a-5p+hsa-miR-17-5p	MIMAT0000103		355.03	347.05	206.54	116.61	2288.34	297.83	132.61	1852.8	1905.69	1867.33	2193.08	1688.08
Endogenous1	hsa-miR-106b-5p	MIMAT0000680		225.93	888.46	296.9	330.39	1150.86	458.19	49.73	2289.33	2913.05	3231.91	4680.48	2279.29
Endogenous1	hsa-miR-107	MIMAT0000104		32.28	13.88	25.82	9.72	22.3	34.36	16.58	12.63	9.62	6.33	11.17	0.95
Endogenous1	hsa-miR-10a-5p	MIMAT0000253		32.28	27.76	12.91	48.59	4.46	11.45	99.46	9.83	1.78	1.41	0.4	0.95
Endogenous1	hsa-miR-10b-5p	MIMAT0000254		64.55	13.88	12.91	9.72	8.92	11.45	16.58	1.4	1.78	1.17	2.39	0.95
Endogenous1	hsa-miR-1178	MIMAT0005823		96.83	13.88	12.91	9.72	4.46	34.36	49.73	8.42	1.78	1.64	2.39	5.7
Endogenous1	hsa-miR-1179	MIMAT0005824		64.55	27.76	12.91	38.87	22.3	34.36	16.58	5.61	1.78	0.23	1.2	1.9
Endogenous1	hsa-miR-1180	MIMAT0005825		32.28	13.88	25.82	9.72	40.15	68.73	16.58	25.27	40.27	32.81	21.93	34.22
Endogenous1	hsa-miR-1181	MIMAT0005826		32.28	69.41	64.54	58.3	35.69	80.18	33.15	1.4	0.36	0.94	3.19	5.7
Endogenous1	hsa-miR-1182	MIMAT0005827		32.28	27.76	12.91	29.15	4.46	45.82	49.73	1.4	0.36	0.23	0.4	0.95
Endogenous1	hsa-miR-1183	MIMAT0005828		64.55	13.88	25.82	87.46	31.22	148.91	82.88	11.23	2.14	4.92	5.18	8.55
Endogenous1	hsa-miR-1184	MIMAT0005829		96.83	13.88	12.91	9.72	4.46	11.45	16.58	1.4	0.36	0.23	0.4	0.95
Endogenous1	hsa-miR-1185-5p	MIMAT0005798		32.28	13.88	12.91	9.72	17.84	80.18	16.58	1.4	0.36	0.23	0.4	0.95
Endogenous1	hsa-miR-1193	MIMAT0015049		32.28	13.88	51.64	58.3	26.76	68.73	99.46	7.02	4.63	2.81	5.18	3.8
Endogenous1	hsa-miR-1197	MIMAT0005955		32.28	13.88	38.73	9.72	4.46	11.45	16.58	1.4	0.36	2.81	4.79	10.46
Endogenous1	hsa-miR-1200	MIMAT0005863		32.28	55.53	12.91	9.72	4.46	11.45	132.61	9.83	0.36	0.23	0.4	7.6
Endogenous1	hsa-miR-1202	MIMAT0005865		32.28	55.53	51.64	29.15	13.38	11.45	66.31	5.61	2.85	0.47	0.4	4.75
Endogenous1	hsa-miR-1203	MIMAT0005866		32.28	55.53	25.82	9.72	8.92	11.45	16.58	1.4	0.36	0.23	2.39	2.85
Endogenous1	hsa-miR-1204	MIMAT0005868		64.55	13.88	12.91	9.72	22.3	34.36	33.15	1.4	0.36	0.23	0.4	0.95
Endogenous1	hsa-miR-1205	MIMAT0005869		32.28	83.29	12.91	9.72	22.3	11.45	16.58	1.4	3.56	0.23	0.4	0.95
Endogenous1	hsa-miR-1206	MIMAT0005870		32.28	41.65	25.82	9.72	4.46	11.45	16.58	1.4	0.36	0.23	0.4	0.95
Endogenous1	hsa-miR-1207-3p	MIMAT0005872		64.55	13.88	12.91	9.72	4.46	22.91	16.58	7.02	0.36	0.23	0.4	0.95
Endogenous1	hsa-miR-1208	MIMAT0005873		32.28	13.88	38.73	9.72	35.69	34.36	99.46	12.63	0.36	0.23	0.4	0.95
Endogenous1	hsa-miR-122-5p	MIMAT0000421		32.28	13.88	12.91	9.72	4.46	45.82	66.31	1.4	0.36	0.23	0.4	3.8
Endogenous1	hsa-miR-1224-3p	MIMAT0005459		32.28	41.65	12.91	9.72	4.46	57.27	16.58	8.42	1.78	0.23	1.2	0.95
Endogenous1	hsa-miR-1224-5p	MIMAT0005458		32.28	27.76	77.45	38.87	4.46	22.91	33.15	1.4	2.14	1.17	3.99	5.7
Endogenous1	hsa-miR-1225-3p	MIMAT0005573		32.28	13.88	77.45	9.72	4.46	11.45	16.58	1.4	0.36	0.23	0.4	4.75
Endogenous1	hsa-miR-1225-5p	MIMAT0005572		32.28	55.53	12.91	38.87	8.92	11.45	16.58	1.4	1.43	2.34	3.19	7.6
Endogenous1	hsa-miR-1226-3p	MIMAT0005577		32.28	13.88	12.91	9.72	4.46	11.45	16.58	1.4	0.36	0.23	0.4	0.95
Endogenous1	hsa-miR-1227	MIMAT0005580		32.28	13.88	25.82	9.72	13.38	22.91	33.15	2.81	0.36	0.23	0.4	0.95
Endogenous1	hsa-miR-1228-3p	MIMAT0005583		32.28	69.41	51.64	9.72	4.46	68.73	99.46	16.84	0.36	0.23	0.4	0.95
Endogenous1	hsa-miR-1229	MIMAT0005584		32.28	41.65	12.91	9.72	4.46	11.45	49.73	1.4	0.36	0.23	0.4	0.95
Endogenous1	hsa-miR-1231	MIMAT0005586		32.28	111.06	25.82	48.59	17.84	45.82	33.15	8.42	2.14	0.23	2.39	7.6
Endogenous1	hsa-miR-1233	MIMAT0005588		32.28	41.65	12.91	19.43	4.46	11.45	49.73	5.61	1.78	1.64	1.2	0.95
Endogenous1	hsa-miR-1234	MIMAT0005589		32.28	13.88	64.54	9.72	4.46	11.45	16.58	1.4	0.71	0.23	0.4	0.95
Endogenous1	hsa-miR-1236	MIMAT0005591		32.28	55.53	12.91	29.15	4.46	11.45	16.58	5.61	2.14	0.23	1.2	0.95
Endogenous1	hsa-miR-1237	MIMAT0005592		32.28	41.65	12.91	29.15	4.46	57.27	66.31	5.61	1.43	1.64	0.8	0.95
Endogenous1	hsa-miR-1238	MIMAT0005593		32.28	13.88	12.91	9.72	4.46	11.45	99.46	1.4	1.78	1.17	0.4	0.95
Endogenous1	hsa-miR-124-3p	MIMAT0000422		32.28	69.41	12.91	68.02	13.38	11.45	16.58	8.42	3.21	1.88	4.39	3.8
Endogenous1	hsa-miR-1243	MIMAT0005894		32.28	83.29	12.91	9.72	22.3	22.91	16.58	14.04	0.36	1.41	0.4	0.95
Endogenous1	hsa-miR-1244	MIMAT0005896		32.28	27.76	64.54	58.3	13.38	22.91	16.58	9.83	3.21	2.58	2.39	1.9
Endogenous1	hsa-miR-1245a	MIMAT0005897		32.28	41.65	12.91	38.87	4.46	34.36	66.31	5.61	2.14	0.94	0.8	0.95
Endogenous1	hsa-miR-1245b-3p	MIMAT0019951		32.28	13.88	12.91	9.72	4.46	11.45	16.58	1.4	0.36	0.23	1.6	5.7
Endogenous1	hsa-miR-1245b-5p	MIMAT0019950		32.28	41.65	90.36	9.72	22.3	11.45	116.04	15.44	3.21	2.58	4.39	7.6
Endogenous1	hsa-miR-1246	MIMAT0005898		32.28	13.88	12.91	9.72	4.46	68.73	16.58	7.02	0.36	0.23	0.4	0.95
Endogenous1	hsa-miR-1247-5p	MIMAT0005899		32.28	13.88	12.91	9.72	4.46	11.45	33.15	1.4	0.36	0.23	0.4	0.95
Endogenous1	hsa-miR-1248	MIMAT0005900		32.28	41.65	12.91	9.72	4.46	11.45	16.58	1.4	0.36	0.23	0.4	0.95
Endogenous1	hsa-miR-1249	MIMAT0005901		32.28	27.76	12.91	9.72	4.46	11.45	16.58	1.4	0.71	1.64	1.6	0.95
Endogenous1	hsa-miR-1250	MIMAT0005902		32.28	13.88	51.64	9.72	35.69	57.27	16.58	1.4	2.14	1.17	2.39	0.95
Endogenous1	hsa-miR-1251	MIMAT0005903		96.83	13.88	77.45	9.72	4.46	11.45	16.58	1.4	0.36	0.23	0.4	0.95
Endogenous1	hsa-miR-1252	MIMAT0005944		32.28	13.88	12.91	9.72	4.46	126	116.04	1.4	0.36	0.23	0.4	7.6
Endogenous1	hsa-miR-1253	MIMAT0005904		32.28	55.53	142	87.46	53.53	68.73	132.61	16.84	1.43	2.34	4.39	5.7
Endogenous1	hsa-miR-1254	MIMAT0005905		32.28	69.41	51.64	77.74	17.84	11.45	82.88	1.4	1.43	0.23	1.6	0.95
Endogenous1	hsa-miR-1255a	MIMAT0005906		32.28	97.18	77.45	106.89	13.38	22.91	132.61	15.44	1.43	3.52	3.19	3.8
Endogenous1	hsa-miR-1255b-5p	MIMAT0005945		32.28	69.41	12.91	9.72	8.92	11.45	16.58	1.4	2.85	0.23	0.4	0.95
Endogenous1	hsa-miR-1256	MIMAT0005907		32.28	41.65	12.91	9.72	4.46	80.18	49.73	9.83	0.36	0.23	0.4	2.85
Endogenous1	hsa-miR-1257	MIMAT0005908		32.28	13.88	12.91	9.72	4.46	11.45	16.58	1.4	0.36	0.23	1.2	0.95
Endogenous1	hsa-miR-1258	MIMAT0005909		32.28	69.41	12.91	9.72	35.69	34.36	33.15	1.4	3.21	0.23	3.59	2.85
Endogenous1	hsa-miR-125a-3p	MIMAT0004602		32.28	13.88	38.73	9.72	22.3	45.82	66.31	4.21	2.49	0.23	0.4	0.95
Endogenous1	hsa-miR-125a-5p	MIMAT0000443		32.28	27.76	12.91	9.72	4.46	11.45	16.58	1.4	2.85	0.23	1.99	0.95
Endogenous1	hsa-miR-125b-5p	MIMAT0000423		64.55	69.41	51.64	106.89	35.69	11.45	149.19	8.42	6.06	4.22	6.38	0.95
Endogenous1	hsa-miR-126-3p	MIMAT0000445		32.28	13.88	51.64	68.02	66.91	91.64	66.31	138.96	172.47	208.84	148.36	101.7
Endogenous1	hsa-miR-1260a	MIMAT0005911		32.28	13.88	12.91	38.87	4.46	57.27	33.15	1.4	0.36	0.23	0.4	2.85
Endogenous1	hsa-miR-1260b	MIMAT0015041		32.28	13.88	12.91	19.43	4.46	34.36	16.58	1.4	2.14	0.23	0.8	3.8
Endogenous1	hsa-miR-1261	MIMAT0005913		32.28	111.06	25.82	48.59	4.46	22.91	49.73	1.4	0.36	1.17	0.8	5.7
Endogenous1	hsa-miR-1262	MIMAT0005914		32.28	13.88	25.82	9.72	4.46	22.91	16.58	4.21	1.43	0.7	1.2	2.85
Endogenous1	hsa-miR-1263	MIMAT0005915		32.28	41.65	12.91	29.15	17.84	11.45	66.31	2.81	1.43	2.58	1.99	3.8
Endogenous1	hsa-miR-1264	MIMAT0005791		32.28	27.76	12.91	106.89	17.84	11.45	132.61	1.4	3.92	2.81	0.4	0.95
Endogenous1	hsa-miR-1265	MIMAT0005918		32.28	41.65	64.54	77.74	4.46	11.45	132.61	1.4	0.36	1.41	0.4	0.95
Endogenous1	hsa-miR-1266	MIMAT0005920		32.28	55.53	38.73	9.72	8.92	57.27	16.58	1.4	0.36	0.23	0.4	0.95
Endogenous1	hsa-miR-1267	MIMAT0005921		64.55	13.88	38.73	9.72	4.46	11.45	16.58	1.4	3.56	1.64	0.4	0.95
Endogenous1	hsa-miR-1268a	MIMAT0005922		129.1	13.88	12.91	9.72	4.46	11.45	16.58	11.23	0.36	0.23	2.39	4.75
Endogenous1	hsa-miR-1268b	MIMAT0018925		32.28	13.88	12.91	77.74	4.46	45.82	82.88	1.4	0.36	1.88	1.99	5.7
Endogenous1	hsa-miR-1269a	MIMAT0005923		32.28	13.88	64.54	29.15	13.38	34.36	33.15	9.83	0.36	1.41	0.4	5.7
Endogenous1	hsa-miR-1269b	MIMAT0019059		32.28	13.88	12.91	58.3	4.46	11.45	99.46	1.4	0.36	0.23	0.4	8.55
Endogenous1	hsa-miR-127-3p	MIMAT0000446		32.28	13.88	51.64	9.72	4.46	11.45	16.58	5.61	2.49	0.23	2.79	3.8
Endogenous1	hsa-miR-127-5p	MIMAT0004604		32.28	13.88	12.91	9.72	4.46	11.45	33.15	1.4	1.78	1.64	1.99	0.95
Endogenous1	hsa-miR-1270	MIMAT0005924		32.28	13.88	12.91	9.72	4.46	11.45	16.58	1.4	0.36	0.23	1.99	0.95
Endogenous1	hsa-miR-1271-5p	MIMAT0005796		96.83	13.88	38.73	38.87	4.46	11.45	99.46	7.02	0.36	2.11	0.4	0.95
Endogenous1	hsa-miR-1272	MIMAT0005925		129.1	27.76	12.91	38.87	8.92	11.45	66.31	8.42	2.14	0.7	0.4	1.9
Endogenous1	hsa-miR-1273a	MIMAT0005926		32.28	69.41	38.73	9.72	26.76	45.82	16.58	1.4	0.36	0.23	0.4	0.95
Endogenous1	hsa-miR-1273c	MIMAT0015017		32.28	13.88	12.91	9.72	4.46	57.27	16.58	1.4	0.36	0.23	0.4	1.9
Endogenous1	hsa-miR-1273d	MIMAT0015090		32.28	27.76	12.91	9.72	4.46	11.45	16.58	5.61	0.36	0.23	0.4	0.95
Endogenous1	hsa-miR-1273e	MIMAT0018079		32.28	13.88	12.91	58.3	4.46	34.36	16.58	1.4	0.36	0.23	0.4	0.95
Endogenous1	hsa-miR-1273f	MIMAT0020601		32.28	13.88	12.91	9.72	4.46	11.45	16.58	1.4	0.36	0.23	0.4	0.95
Endogenous1	hsa-miR-1273g-5p	MIMAT0020602		32.28	27.76	25.82	19.43	13.38	34.36	16.58	4.21	0.36	0.23	1.2	5.7
Endogenous1	hsa-miR-1275	MIMAT0005929		32.28	111.06	64.54	48.59	26.76	11.45	66.31	8.42	3.21	2.34	0.4	5.7
Endogenous1	hsa-miR-1276	MIMAT0005930		32.28	13.88	90.36	29.15	4.46	11.45	66.31	8.42	0.36	1.64	3.19	6.65
Endogenous1	hsa-miR-1277-3p	MIMAT0005933		64.55	83.29	12.91	48.59	44.61	114.55	33.15	1.4	0.36	0.23	0.4	0.95
Endogenous1	hsa-miR-1278	MIMAT0005936		32.28	13.88	64.54	48.59	26.76	11.45	16.58	1.4	0.36	0.23	0.4	0.95
Endogenous1	hsa-miR-1279	MIMAT0005937		129.1	41.65	51.64	126.32	17.84	80.18	16.58	14.04	6.41	3.28	3.99	6.65
Endogenous1	hsa-miR-128	MIMAT0000424		32.28	13.88	25.82	9.72	13.38	11.45	16.58	1.4	1.78	2.58	0.4	2.85
Endogenous1	hsa-miR-1280	MIMAT0005946		32.28	69.41	12.91	9.72	4.46	68.73	16.58	8.42	0.36	0.23	0.4	2.85
Endogenous1	hsa-miR-1281	MIMAT0005939		32.28	13.88	12.91	9.72	31.22	11.45	16.58	1.4	4.99	2.34	1.2	5.7
Endogenous1	hsa-miR-1282	MIMAT0005940		32.28	13.88	12.91	9.72	4.46	11.45	16.58	1.4	0.36	0.23	0.4	0.95
Endogenous1	hsa-miR-1283	MIMAT0005799		193.66	583.05	529.26	437.28	147.2	194.73	795.67	75.8	8.2	5.39	23.93	18.06
Endogenous1	hsa-miR-1284	MIMAT0005941		32.28	13.88	12.91	9.72	4.46	11.45	16.58	1.4	0.71	0.23	1.2	4.75
Endogenous1	hsa-miR-1285-3p	MIMAT0005876		32.28	13.88	12.91	9.72	4.46	11.45	16.58	1.4	0.36	0.23	0.4	0.95
Endogenous1	hsa-miR-1286	MIMAT0005877		32.28	124.94	64.54	58.3	35.69	45.82	16.58	7.02	3.56	1.88	1.99	7.6
Endogenous1	hsa-miR-1287	MIMAT0005878		32.28	69.41	77.45	9.72	4.46	57.27	16.58	8.42	3.21	2.58	3.99	0.95
Endogenous1	hsa-miR-1288	MIMAT0005942		32.28	69.41	51.64	9.72	17.84	45.82	16.58	12.63	0.36	1.17	2.39	0.95
Endogenous1	hsa-miR-1289	MIMAT0005879		32.28	13.88	25.82	29.15	4.46	68.73	16.58	12.63	1.43	0.94	0.4	3.8
Endogenous1	hsa-miR-129-2-3p	MIMAT0004605		64.55	13.88	12.91	68.02	4.46	11.45	49.73	1.4	9.26	5.86	0.4	6.65
Endogenous1	hsa-miR-129-5p	MIMAT0000242		64.55	41.65	38.73	9.72	8.92	11.45	16.58	1.4	0.36	0.23	2.79	4.75
Endogenous1	hsa-miR-1290	MIMAT0005880		32.28	27.76	64.54	29.15	44.61	11.45	16.58	1.4	0.36	1.88	0.8	6.65
Endogenous1	hsa-miR-1291	MIMAT0005881		32.28	55.53	12.91	29.15	4.46	11.45	49.73	1.4	0.36	0.23	0.4	0.95
Endogenous1	hsa-miR-1292	MIMAT0005943		32.28	13.88	25.82	68.02	4.46	11.45	16.58	1.4	0.36	0.23	0.4	5.7
Endogenous1	hsa-miR-1293	MIMAT0005883		32.28	13.88	12.91	58.3	22.3	11.45	16.58	9.83	0.36	0.23	0.4	4.75
Endogenous1	hsa-miR-1294	MIMAT0005884		32.28	13.88	12.91	9.72	4.46	11.45	82.88	1.4	0.36	0.23	0.4	6.65
Endogenous1	hsa-miR-1295a	MIMAT0005885		32.28	13.88	12.91	9.72	17.84	34.36	82.88	1.4	0.36	0.23	2.39	0.95
Endogenous1	hsa-miR-1296	MIMAT0005794		32.28	13.88	38.73	9.72	4.46	11.45	16.58	1.4	0.36	0.23	0.4	0.95
Endogenous1	hsa-miR-1297	MIMAT0005886		32.28	13.88	12.91	9.72	4.46	80.18	49.73	1.4	0.36	2.11	0.4	0.95
Endogenous1	hsa-miR-1298	MIMAT0005800		32.28	83.29	64.54	38.87	13.38	11.45	49.73	9.83	0.36	0.23	1.99	0.95
Endogenous1	hsa-miR-1299	MIMAT0005887		32.28	69.41	25.82	38.87	26.76	57.27	49.73	11.23	3.92	0.23	0.4	10.46
Endogenous1	hsa-miR-1301	MIMAT0005797		64.55	41.65	12.91	48.59	22.3	34.36	16.58	7.02	0.36	0.7	0.8	7.6
Endogenous1	hsa-miR-1302	MIMAT0005890		32.28	13.88	38.73	9.72	4.46	45.82	16.58	9.83	1.07	0.23	0.4	6.65
Endogenous1	hsa-miR-1303	MIMAT0005891		32.28	13.88	12.91	9.72	4.46	11.45	16.58	1.4	0.36	0.23	0.4	0.95
Endogenous1	hsa-miR-1304-5p	MIMAT0005892		32.28	13.88	51.64	48.59	4.46	68.73	16.58	9.83	0.36	1.64	3.19	3.8
Endogenous1	hsa-miR-1305	MIMAT0005893		32.28	41.65	12.91	9.72	4.46	11.45	33.15	1.4	1.78	0.23	0.4	2.85
Endogenous1	hsa-miR-1306-3p	MIMAT0005950		32.28	13.88	12.91	68.02	4.46	45.82	16.58	4.21	0.36	0.94	0.4	0.95
Endogenous1	hsa-miR-1307-3p	MIMAT0005951		32.28	55.53	12.91	9.72	17.84	45.82	16.58	1.4	0.36	0.23	0.4	0.95
Endogenous1	hsa-miR-130a-3p	MIMAT0000425		32.28	13.88	12.91	19.43	13.38	57.27	66.31	15.44	28.15	31.88	17.55	20.91
Endogenous1	hsa-miR-130b-3p	MIMAT0000691		32.28	13.88	51.64	87.46	31.22	45.82	16.58	1.4	0.36	0.23	4.79	0.95
Endogenous1	hsa-miR-132-3p	MIMAT0000426		32.28	13.88	12.91	9.72	8.92	22.91	16.58	8.42	7.13	7.73	4.79	6.65
Endogenous1	hsa-miR-1321	MIMAT0005952		32.28	41.65	12.91	38.87	22.3	11.45	16.58	8.42	2.85	1.88	0.4	0.95
Endogenous1	hsa-miR-1322	MIMAT0005953		32.28	13.88	38.73	9.72	4.46	34.36	16.58	7.02	1.78	0.23	0.4	0.95
Endogenous1	hsa-miR-1323	MIMAT0005795		32.28	13.88	38.73	9.72	4.46	103.09	66.31	1.4	1.78	2.11	0.4	0.95
Endogenous1	hsa-miR-1324	MIMAT0005956		32.28	13.88	12.91	38.87	4.46	22.91	16.58	4.21	0.36	0.23	1.6	0.95
Endogenous1	hsa-miR-133a	MIMAT0000427		32.28	13.88	64.54	29.15	8.92	11.45	16.58	8.42	0.36	1.41	1.6	2.85
Endogenous1	hsa-miR-133b	MIMAT0000770		32.28	55.53	12.91	9.72	13.38	68.73	16.58	7.02	4.99	2.11	0.4	3.8
Endogenous1	hsa-miR-134	MIMAT0000447		32.28	13.88	12.91	106.89	4.46	57.27	16.58	1.4	0.36	0.23	0.4	7.6
Endogenous1	hsa-miR-135a-5p	MIMAT0000428		32.28	13.88	12.91	38.87	4.46	11.45	66.31	1.4	4.99	0.23	0.4	4.75
Endogenous1	hsa-miR-135b-5p	MIMAT0000758		32.28	41.65	12.91	58.3	31.22	11.45	16.58	11.23	3.21	0.23	3.19	4.75
Endogenous1	hsa-miR-136-5p	MIMAT0000448		32.28	83.29	38.73	9.72	4.46	22.91	16.58	2.81	1.78	0.7	2.39	4.75
Endogenous1	hsa-miR-137	MIMAT0000429		32.28	41.65	12.91	9.72	31.22	57.27	16.58	1.4	2.85	0.23	2.39	5.7
Endogenous1	hsa-miR-138-5p	MIMAT0000430		32.28	13.88	12.91	9.72	35.69	11.45	16.58	1.4	0.36	2.34	0.4	0.95
Endogenous1	hsa-miR-139-3p	MIMAT0004552		32.28	13.88	12.91	19.43	8.92	11.45	33.15	71.59	83.03	69.38	68.6	192
Endogenous1	hsa-miR-139-5p	MIMAT0000250		32.28	13.88	38.73	9.72	4.46	11.45	16.58	1.4	0.36	0.94	0.4	3.8
Endogenous1	hsa-miR-140-3p	MIMAT0004597		32.28	55.53	116.18	68.02	75.83	11.45	33.15	36.49	26.73	30.7	27.92	36.12
Endogenous1	hsa-miR-140-5p	MIMAT0000431		32.28	41.65	12.91	68.02	4.46	45.82	16.58	1.4	5.7	3.05	2.79	5.7
Endogenous1	hsa-miR-141-3p	MIMAT0000432		32.28	69.41	12.91	9.72	4.46	11.45	16.58	4.21	0.36	0.23	0.4	0.95
Endogenous1	hsa-miR-142-3p	MIMAT0000434		129.1	152.7	38.73	126.32	240.88	11.45	16.58	456.18	896.9	839.09	723.45	891.57
Endogenous1	hsa-miR-142-5p	MIMAT0000433		32.28	13.88	12.91	68.02	4.46	34.36	16.58	1.4	2.49	0.23	0.4	0.95
Endogenous1	hsa-miR-143-3p	MIMAT0000435		32.28	55.53	116.18	9.72	40.15	91.64	232.07	16.84	0.36	0.23	6.78	0.95
Endogenous1	hsa-miR-144-3p	MIMAT0000436		387.31	971.75	348.54	281.8	178.43	103.09	66.31	2856.4	4500.17	4100.07	3733.7	9983.08
Endogenous1	hsa-miR-145-5p	MIMAT0000437		32.28	13.88	38.73	38.87	22.3	57.27	99.46	1.4	0.36	0.23	0.4	0.95
Endogenous1	hsa-miR-1468	MIMAT0006789		32.28	83.29	12.91	9.72	4.46	11.45	16.58	1.4	0.36	0.23	0.4	4.75
Endogenous1	hsa-miR-1469	MIMAT0007347		32.28	13.88	12.91	9.72	4.46	11.45	16.58	1.4	1.07	0.23	0.4	0.95
Endogenous1	hsa-miR-146a-5p	MIMAT0000449		32.28	13.88	51.64	38.87	26.76	34.36	116.04	1.4	0.36	0.23	4.79	0.95
Endogenous1	hsa-miR-146b-3p	MIMAT0004766		32.28	13.88	38.73	29.15	17.84	11.45	33.15	1.4	0.36	2.34	0.4	3.8
Endogenous1	hsa-miR-146b-5p	MIMAT0002809		32.28	13.88	12.91	38.87	22.3	11.45	16.58	1.4	0.36	0.23	0.4	0.95
Endogenous1	hsa-miR-1470	MIMAT0007348		32.28	55.53	25.82	38.87	4.46	45.82	49.73	5.61	0.36	0.23	0.4	6.65
Endogenous1	hsa-miR-1471	MIMAT0007349		64.55	13.88	12.91	29.15	22.3	68.73	33.15	2.81	0.36	2.11	0.4	2.85
Endogenous1	hsa-miR-147a	MIMAT0000251		32.28	13.88	12.91	9.72	8.92	22.91	16.58	1.4	0.36	0.23	1.6	0.95
Endogenous1	hsa-miR-147b	MIMAT0004928		64.55	41.65	12.91	58.3	31.22	91.64	82.88	2.81	2.85	3.28	3.59	4.75
Endogenous1	hsa-miR-148a-3p	MIMAT0000243		32.28	13.88	103.27	9.72	4.46	34.36	49.73	28.07	15.68	18.05	20.74	24.71
Endogenous1	hsa-miR-148b-3p	MIMAT0000759		32.28	13.88	51.64	9.72	22.3	11.45	16.58	26.67	54.16	48.99	28.32	46.57
Endogenous1	hsa-miR-149-5p	MIMAT0000450		32.28	69.41	12.91	9.72	4.46	22.91	99.46	5.61	2.49	1.88	2.39	4.75
Endogenous1	hsa-miR-150-5p	MIMAT0000451		32.28	13.88	51.64	48.59	84.75	11.45	116.04	7.02	3.92	3.05	1.99	5.7
Endogenous1	hsa-miR-151a-3p	MIMAT0000757		32.28	41.65	51.64	29.15	66.91	57.27	16.58	51.93	96.57	86.49	72.19	85.54
Endogenous1	hsa-miR-151a-5p	MIMAT0004697		32.28	27.76	12.91	9.72	17.84	57.27	16.58	7.02	4.28	5.86	15.95	3.8
Endogenous1	hsa-miR-151b	MIMAT0010214		32.28	13.88	12.91	9.72	4.46	11.45	16.58	2.81	0.36	0.23	0.4	3.8
Endogenous1	hsa-miR-152	MIMAT0000438		32.28	55.53	25.82	48.59	4.46	22.91	16.58	1.4	1.43	1.17	1.6	0.95
Endogenous1	hsa-miR-153	MIMAT0000439		32.28	27.76	77.45	87.46	8.92	68.73	33.15	4.21	2.14	1.41	0.4	1.9
Endogenous1	hsa-miR-1537	MIMAT0007399		32.28	41.65	12.91	9.72	4.46	57.27	16.58	12.63	10.33	8.44	3.99	3.8
Endogenous1	hsa-miR-1538	MIMAT0007400		32.28	41.65	25.82	77.74	26.76	57.27	99.46	14.04	2.49	1.64	2.39	2.85
Endogenous1	hsa-miR-1539	MIMAT0007401		32.28	13.88	77.45	9.72	44.61	11.45	16.58	1.4	3.56	0.23	0.4	0.95
Endogenous1	hsa-miR-154-5p	MIMAT0000452		32.28	13.88	12.91	48.59	4.46	11.45	16.58	1.4	1.78	0.23	0.8	0.95
Endogenous1	hsa-miR-155-5p	MIMAT0000646		96.83	97.18	90.36	29.15	8.92	11.45	116.04	11.23	7.48	7.03	15.95	13.31
Endogenous1	hsa-miR-15a-5p	MIMAT0000068		161.38	152.7	103.27	165.19	727.09	217.64	99.46	1688.57	3768.61	3519.27	1977.32	2990.27
Endogenous1	hsa-miR-15b-5p	MIMAT0000417		96.83	222.11	490.53	359.54	1373.9	733.11	16.58	3850.18	4531.17	5437.46	5120.37	3074.86
Endogenous1	hsa-miR-16-5p	MIMAT0000069		32.28	97.18	38.73	68.02	223.04	126	16.58	290.55	132.2	171.33	252.85	186.3
Endogenous1	hsa-miR-181a-5p	MIMAT0000256		32.28	27.76	12.91	38.87	4.46	11.45	16.58	14.04	22.81	22.03	22.33	38.02
Endogenous1	hsa-miR-181b-5p+hsa-miR-181d	MIMAT0000257		32.28	13.88	38.73	38.87	17.84	11.45	33.15	5.61	0.36	1.17	1.99	0.95
Endogenous1	hsa-miR-181c-5p	MIMAT0000258		32.28	13.88	12.91	9.72	17.84	11.45	33.15	5.61	0.36	0.23	3.19	3.8
Endogenous1	hsa-miR-182-5p	MIMAT0000259		32.28	41.65	51.64	97.17	44.61	11.45	82.88	29.48	7.84	14.77	20.74	17.11
Endogenous1	hsa-miR-1825	MIMAT0006765		32.28	41.65	38.73	29.15	8.92	11.45	33.15	8.42	1.43	1.17	2.79	1.9
Endogenous1	hsa-miR-1827	MIMAT0006767		32.28	55.53	12.91	29.15	4.46	34.36	16.58	11.23	2.85	0.7	2.39	6.65
Endogenous1	hsa-miR-183-5p	MIMAT0000261		32.28	13.88	25.82	48.59	44.61	57.27	16.58	44.92	40.27	42.66	44.27	27.56
Endogenous1	hsa-miR-184	MIMAT0000454		32.28	27.76	25.82	9.72	4.46	22.91	66.31	4.21	2.85	0.23	0.4	0.95
Endogenous1	hsa-miR-185-5p	MIMAT0000455		96.83	152.7	129.09	77.74	602.2	103.09	33.15	412.67	589.38	679.24	771.7	541.78
Endogenous1	hsa-miR-186-5p	MIMAT0000456		32.28	13.88	12.91	29.15	8.92	11.45	16.58	1.4	4.28	0.23	3.59	3.8
Endogenous1	hsa-miR-187-3p	MIMAT0000262		32.28	13.88	64.54	87.46	4.46	11.45	16.58	1.4	0.36	0.23	0.4	0.95
Endogenous1	hsa-miR-188-3p	MIMAT0004613		32.28	55.53	25.82	9.72	4.46	11.45	66.31	1.4	0.36	1.88	0.4	7.6
Endogenous1	hsa-miR-188-5p	MIMAT0000457		32.28	83.29	51.64	9.72	13.38	80.18	16.58	11.23	2.14	1.88	0.4	0.95
Endogenous1	hsa-miR-18a-5p	MIMAT0000072		32.28	13.88	64.54	29.15	62.45	11.45	99.46	80.01	88.37	95.39	95.32	103.6
Endogenous1	hsa-miR-18b-5p	MIMAT0001412		32.28	27.76	38.73	29.15	35.69	57.27	82.88	11.23	9.26	8.91	12.76	9.5
Endogenous1	hsa-miR-1908	MIMAT0007881		32.28	13.88	38.73	9.72	4.46	11.45	82.88	1.4	0.36	0.23	0.4	0.95
Endogenous1	hsa-miR-1909-3p	MIMAT0007883		64.55	13.88	12.91	58.3	4.46	11.45	16.58	1.4	0.36	0.23	0.4	0.95
Endogenous1	hsa-miR-190a	MIMAT0000458		32.28	27.76	12.91	38.87	4.46	11.45	49.73	18.25	48.82	27.89	27.52	34.22
Endogenous1	hsa-miR-190b	MIMAT0004929		96.83	13.88	25.82	9.72	4.46	11.45	66.31	7.02	0.36	0.47	0.4	0.95
Endogenous1	hsa-miR-191-5p	MIMAT0000440		32.28	97.18	77.45	77.74	410.38	160.37	82.88	384.6	755.43	644.79	244.47	499.96
Endogenous1	hsa-miR-1910	MIMAT0007884		32.28	41.65	12.91	38.87	13.38	22.91	16.58	1.4	0.36	0.23	0.4	0.95
Endogenous1	hsa-miR-1911-5p	MIMAT0007885		32.28	13.88	12.91	19.43	8.92	45.82	49.73	9.83	2.49	1.41	0.4	3.8
Endogenous1	hsa-miR-1912	MIMAT0007887		64.55	27.76	12.91	9.72	4.46	45.82	16.58	1.4	0.36	0.23	0.4	0.95
Endogenous1	hsa-miR-1913	MIMAT0007888		32.28	13.88	12.91	68.02	4.46	11.45	16.58	1.4	0.36	0.23	0.4	0.95
Endogenous1	hsa-miR-1914-5p	MIMAT0007889		32.28	55.53	25.82	9.72	22.3	11.45	49.73	1.4	2.85	0.23	3.99	0.95
Endogenous1	hsa-miR-1915-3p	MIMAT0007892		32.28	13.88	12.91	9.72	4.46	34.36	16.58	7.02	0.36	0.23	0.4	9.5
Endogenous1	hsa-miR-192-5p	MIMAT0000222		32.28	13.88	12.91	9.72	8.92	11.45	49.73	8.42	5.35	3.98	4.79	0.95
Endogenous1	hsa-miR-193a-3p	MIMAT0000459		32.28	55.53	64.54	58.3	31.22	11.45	16.58	5.61	2.49	3.52	6.78	5.7
Endogenous1	hsa-miR-193a-5p	MIMAT0004614		32.28	41.65	38.73	58.3	4.46	34.36	49.73	2.81	2.14	0.94	1.99	2.85
Endogenous1	hsa-miR-193b-3p	MIMAT0002819		32.28	13.88	12.91	38.87	4.46	22.91	99.46	1.4	0.36	1.17	0.4	6.65
Endogenous1	hsa-miR-194-5p	MIMAT0000460		64.55	27.76	25.82	58.3	66.91	11.45	49.73	36.49	59.51	79.69	39.08	72.24
Endogenous1	hsa-miR-195-5p	MIMAT0000461		32.28	13.88	51.64	9.72	4.46	57.27	49.73	1.4	0.36	0.23	0.4	4.75
Endogenous1	hsa-miR-196a-5p	MIMAT0000226		32.28	41.65	12.91	9.72	8.92	11.45	16.58	7.02	2.49	1.17	1.6	4.75
Endogenous1	hsa-miR-196b-5p	MIMAT0001080		64.55	13.88	12.91	9.72	4.46	45.82	33.15	12.63	1.78	2.81	0.4	0.95
Endogenous1	hsa-miR-197-3p	MIMAT0000227		32.28	41.65	38.73	58.3	4.46	11.45	16.58	1.4	2.49	0.23	0.4	3.8
Endogenous1	hsa-miR-1972	MIMAT0009447		32.28	41.65	12.91	68.02	17.84	45.82	66.31	1.4	1.78	0.23	2.39	0.95
Endogenous1	hsa-miR-1973	MIMAT0009448		32.28	13.88	77.45	58.3	4.46	68.73	82.88	14.04	3.56	3.75	1.6	4.75
Endogenous1	hsa-miR-1976	MIMAT0009451		32.28	69.41	38.73	9.72	4.46	57.27	16.58	1.4	4.63	0.23	2.39	0.95
Endogenous1	hsa-miR-198	MIMAT0000228		32.28	13.88	51.64	106.89	17.84	11.45	99.46	12.63	3.21	0.23	0.4	10.46
Endogenous1	hsa-miR-199a-3p+hsa-miR-199b-3p	MIMAT0000232		32.28	13.88	12.91	9.72	31.22	80.18	16.58	5.61	2.49	2.11	2.39	2.85
Endogenous1	hsa-miR-199a-5p	MIMAT0000231		32.28	69.41	12.91	9.72	4.46	68.73	116.04	8.42	2.85	1.41	3.19	10.46
Endogenous1	hsa-miR-199b-5p	MIMAT0000263		64.55	41.65	51.64	9.72	40.15	11.45	49.73	1.4	0.36	2.58	0.4	3.8
Endogenous1	hsa-miR-19a-3p	MIMAT0000073		32.28	97.18	77.45	48.59	17.84	11.45	49.73	105.27	73.76	110.39	107.68	77.94
Endogenous1	hsa-miR-19b-3p	MIMAT0000074		32.28	13.88	12.91	87.46	4.46	57.27	66.31	137.56	76.97	109.69	122.04	86.5
Endogenous1	hsa-miR-200a-3p	MIMAT0000682		32.28	13.88	12.91	9.72	26.76	11.45	66.31	8.42	0.36	1.64	0.4	0.95
Endogenous1	hsa-miR-200b-3p	MIMAT0000318		32.28	41.65	12.91	97.17	4.46	11.45	82.88	7.02	4.99	0.7	0.4	4.75
Endogenous1	hsa-miR-200c-3p	MIMAT0000617		32.28	13.88	12.91	9.72	35.69	103.09	16.58	1.4	6.77	5.39	5.98	5.7
Endogenous1	hsa-miR-202-3p	MIMAT0002811		64.55	27.76	12.91	9.72	17.84	57.27	16.58	1.4	0.36	0.23	0.4	0.95
Endogenous1	hsa-miR-203	MIMAT0000264		32.28	13.88	64.54	9.72	4.46	34.36	16.58	7.02	2.85	2.11	3.19	0.95
Endogenous1	hsa-miR-204-5p	MIMAT0000265		64.55	13.88	12.91	9.72	4.46	11.45	16.58	1.4	0.36	0.23	0.4	7.6
Endogenous1	hsa-miR-205-5p	MIMAT0000266		32.28	13.88	12.91	9.72	26.76	34.36	16.58	1.4	0.36	0.23	0.4	0.95
Endogenous1	hsa-miR-2052	MIMAT0009977		32.28	13.88	25.82	97.17	26.76	34.36	16.58	7.02	0.36	1.88	1.6	3.8
Endogenous1	hsa-miR-2053	MIMAT0009978		32.28	55.53	12.91	9.72	26.76	57.27	16.58	9.83	3.56	2.34	1.6	4.75
Endogenous1	hsa-miR-2054	MIMAT0009979		32.28	41.65	12.91	9.72	4.46	68.73	66.31	7.02	2.49	1.88	0.4	1.9
Endogenous1	hsa-miR-206	MIMAT0000462		32.28	27.76	12.91	9.72	31.22	80.18	16.58	1.4	3.21	1.88	0.4	3.8
Endogenous1	hsa-miR-208a	MIMAT0000241		32.28	13.88	38.73	9.72	4.46	11.45	33.15	7.02	2.49	0.7	2.39	0.95
Endogenous1	hsa-miR-208b	MIMAT0004960		32.28	55.53	12.91	48.59	13.38	68.73	82.88	14.04	4.63	2.58	3.59	6.65
Endogenous1	hsa-miR-20a-5p+hsa-miR-20b-5p	MIMAT0000075		64.55	166.59	103.27	155.48	298.87	171.82	99.46	492.68	400.17	450.48	680.38	561.74
Endogenous1	hsa-miR-21-5p	MIMAT0000076		161.38	124.94	103.27	116.61	49.07	91.64	132.61	42.11	22.09	22.5	31.51	25.66
Endogenous1	hsa-miR-210	MIMAT0000267		64.55	13.88	12.91	58.3	4.46	11.45	49.73	8.42	3.21	1.88	0.4	0.95
Endogenous1	hsa-miR-211-5p	MIMAT0000268		32.28	97.18	12.91	77.74	22.3	11.45	16.58	5.61	4.99	0.23	0.4	0.95
Endogenous1	hsa-miR-2110	MIMAT0010133		32.28	13.88	51.64	87.46	35.69	22.91	16.58	8.42	11.76	7.27	2.79	16.16
Endogenous1	hsa-miR-2113	MIMAT0009206		32.28	27.76	51.64	9.72	4.46	11.45	16.58	1.4	0.36	2.11	1.99	5.7
Endogenous1	hsa-miR-2114-5p	MIMAT0011156		32.28	13.88	12.91	9.72	4.46	11.45	116.04	9.83	2.14	0.23	0.4	4.75
Endogenous1	hsa-miR-2115-5p	MIMAT0011158		32.28	13.88	12.91	9.72	8.92	11.45	16.58	1.4	0.36	0.23	0.4	4.75
Endogenous1	hsa-miR-2116-5p	MIMAT0011160		32.28	13.88	51.64	48.59	22.3	68.73	16.58	7.02	0.36	0.23	3.59	0.95
Endogenous1	hsa-miR-2117	MIMAT0011162		32.28	97.18	25.82	48.59	4.46	57.27	82.88	5.61	3.56	1.88	0.4	5.7
Endogenous1	hsa-miR-212-3p	MIMAT0000269		32.28	13.88	38.73	58.3	4.46	57.27	33.15	12.63	1.43	2.34	1.6	3.8
Endogenous1	hsa-miR-214-3p	MIMAT0000271		32.28	69.41	12.91	48.59	4.46	11.45	16.58	1.4	0.36	0.23	1.2	3.8
Endogenous1	hsa-miR-215	MIMAT0000272		96.83	55.53	12.91	48.59	13.38	34.36	16.58	1.4	2.14	0.23	1.99	4.75
Endogenous1	hsa-miR-216a	MIMAT0000273		32.28	41.65	64.54	38.87	26.76	45.82	16.58	5.61	1.78	1.17	1.6	2.85
Endogenous1	hsa-miR-216b	MIMAT0004959		32.28	124.94	51.64	9.72	4.46	34.36	33.15	9.83	0.36	1.64	1.6	3.8
Endogenous1	hsa-miR-217	MIMAT0000274		32.28	13.88	12.91	9.72	8.92	11.45	16.58	1.4	1.43	0.23	0.4	3.8
Endogenous1	hsa-miR-218-5p	MIMAT0000275		32.28	13.88	12.91	9.72	4.46	11.45	49.73	1.4	1.07	0.23	0.4	0.95
Endogenous1	hsa-miR-219-1-3p	MIMAT0004567		32.28	13.88	38.73	38.87	4.46	45.82	16.58	8.42	0.36	3.52	3.19	3.8
Endogenous1	hsa-miR-219-2-3p	MIMAT0004675		32.28	69.41	12.91	9.72	4.46	57.27	16.58	1.4	0.36	0.23	2.39	0.95
Endogenous1	hsa-miR-219-5p	MIMAT0000276		32.28	83.29	51.64	68.02	44.61	45.82	165.77	14.04	5.7	2.58	5.18	4.75
Endogenous1	hsa-miR-22-3p	MIMAT0000077		32.28	69.41	64.54	77.74	4.46	45.82	116.04	16.84	12.47	10.78	11.17	5.7
Endogenous1	hsa-miR-221-3p	MIMAT0000278		32.28	27.76	25.82	48.59	4.46	57.27	16.58	11.23	0.36	0.23	0.4	0.95
Endogenous1	hsa-miR-222-3p	MIMAT0000279		32.28	13.88	116.18	184.63	1110.72	263.46	182.34	661.11	1138.14	1076.05	867.42	846.89
Endogenous1	hsa-miR-223-3p	MIMAT0000280		32.28	69.41	25.82	77.74	31.22	160.37	82.88	78.6	158.93	163.37	111.27	80.79
Endogenous1	hsa-miR-224-5p	MIMAT0000281		32.28	13.88	90.36	77.74	17.84	11.45	16.58	11.23	0.36	0.23	2.39	2.85
Endogenous1	hsa-miR-2276	MIMAT0011775		32.28	41.65	25.82	29.15	13.38	22.91	49.73	7.02	2.85	1.41	1.2	3.8
Endogenous1	hsa-miR-2277-3p	MIMAT0011777		32.28	13.88	12.91	9.72	4.46	11.45	16.58	1.4	1.43	0.23	2.39	0.95
Endogenous1	hsa-miR-2277-5p	MIMAT0017352		32.28	13.88	12.91	9.72	4.46	11.45	16.58	2.81	0.36	0.23	0.4	0.95
Endogenous1	hsa-miR-2278	MIMAT0011778		32.28	138.82	51.64	68.02	13.38	57.27	66.31	1.4	3.92	2.58	4.79	0.95
Endogenous1	hsa-miR-23a-3p	MIMAT0000078		32.28	13.88	12.91	9.72	4.46	11.45	82.88	1.4	9.26	11.02	6.78	14.26
Endogenous1	hsa-miR-23b-3p	MIMAT0000418		32.28	13.88	64.54	58.3	22.3	11.45	82.88	12.63	9.62	10.55	6.38	8.55
Endogenous1	hsa-miR-23c	MIMAT0018000		32.28	41.65	12.91	9.72	22.3	11.45	16.58	11.23	0.36	0.23	1.99	0.95
Endogenous1	hsa-miR-24-3p	MIMAT0000080		32.28	41.65	38.73	68.02	31.22	22.91	33.15	30.88	13.9	15.23	22.73	17.11
Endogenous1	hsa-miR-25-3p	MIMAT0000081		64.55	83.29	51.64	29.15	98.14	91.64	16.58	74.39	143.25	119.3	72.19	109.31
Endogenous1	hsa-miR-2682-5p	MIMAT0013517		32.28	27.76	12.91	9.72	4.46	11.45	16.58	1.4	0.71	0.23	1.6	0.95
Endogenous1	hsa-miR-26a-5p	MIMAT0000082		32.28	13.88	12.91	9.72	66.91	11.45	16.58	214.76	161.42	172.74	187.84	280.4
Endogenous1	hsa-miR-26b-5p	MIMAT0000083		64.55	138.82	90.36	106.89	147.2	160.37	16.58	628.83	726.93	806.51	902.52	522.77
Endogenous1	hsa-miR-27a-3p	MIMAT0000084		32.28	13.88	77.45	9.72	17.84	34.36	16.58	2.81	1.07	1.17	0.4	3.8
Endogenous1	hsa-miR-27b-3p	MIMAT0000419		32.28	13.88	12.91	9.72	13.38	11.45	16.58	1.4	0.36	0.23	0.4	2.85
Endogenous1	hsa-miR-28-3p	MIMAT0004502		32.28	27.76	12.91	87.46	17.84	68.73	16.58	1.4	6.06	3.05	3.59	5.7
Endogenous1	hsa-miR-28-5p	MIMAT0000085		32.28	83.29	25.82	68.02	17.84	91.64	82.88	8.42	2.49	6.33	2.79	7.6
Endogenous1	hsa-miR-296-3p	MIMAT0004679		32.28	13.88	12.91	9.72	4.46	11.45	16.58	1.4	0.36	0.23	0.4	0.95
Endogenous1	hsa-miR-296-5p	MIMAT0000690		32.28	13.88	12.91	9.72	4.46	11.45	16.58	1.4	0.36	5.63	9.17	6.65
Endogenous1	hsa-miR-297	MIMAT0004450		64.55	69.41	38.73	77.74	4.46	11.45	16.58	12.63	2.14	0.23	0.4	0.95
Endogenous1	hsa-miR-298	MIMAT0004901		32.28	13.88	12.91	9.72	13.38	11.45	16.58	1.4	0.36	0.23	0.4	0.95
Endogenous1	hsa-miR-299-3p	MIMAT0000687		32.28	69.41	38.73	87.46	13.38	114.55	116.04	1.4	3.21	1.88	1.99	2.85
Endogenous1	hsa-miR-299-5p	MIMAT0002890		64.55	13.88	12.91	9.72	4.46	57.27	16.58	1.4	0.36	1.17	0.4	0.95
Endogenous1	hsa-miR-29a-3p	MIMAT0000086		32.28	111.06	25.82	38.87	4.46	11.45	66.31	1.4	2.14	3.05	0.4	0.95
Endogenous1	hsa-miR-29b-3p	MIMAT0000100		64.55	13.88	12.91	38.87	4.46	11.45	16.58	8.42	34.92	32.11	23.13	27.56
Endogenous1	hsa-miR-29c-3p	MIMAT0000681		32.28	27.76	12.91	9.72	4.46	11.45	16.58	1.4	3.21	6.33	5.18	0.95
Endogenous1	hsa-miR-300	MIMAT0004903		32.28	13.88	38.73	38.87	26.76	68.73	66.31	5.61	4.28	0.47	3.19	8.55
Endogenous1	hsa-miR-301a-3p	MIMAT0000688		32.28	41.65	12.91	9.72	17.84	34.36	16.58	14.04	3.56	3.28	0.4	0.95
Endogenous1	hsa-miR-301b	MIMAT0004958		32.28	97.18	12.91	9.72	26.76	68.73	99.46	8.42	3.56	2.34	0.4	0.95
Endogenous1	hsa-miR-302a-3p	MIMAT0000684		64.55	13.88	12.91	68.02	44.61	11.45	99.46	11.23	4.28	3.52	3.59	2.85
Endogenous1	hsa-miR-302b-3p	MIMAT0000715		96.83	27.76	12.91	68.02	31.22	45.82	49.73	9.83	2.49	0.23	1.99	0.95
Endogenous1	hsa-miR-302c-3p	MIMAT0000717		32.28	13.88	38.73	9.72	8.92	11.45	49.73	4.21	1.43	0.23	0.4	4.75
Endogenous1	hsa-miR-302d-3p	MIMAT0000718		32.28	97.18	154.91	58.3	49.07	80.18	99.46	19.65	4.63	4.69	7.98	4.75
Endogenous1	hsa-miR-302e	MIMAT0005931		32.28	97.18	12.91	87.46	4.46	103.09	16.58	1.4	3.21	2.11	2.79	7.6
Endogenous1	hsa-miR-302f	MIMAT0005932		32.28	13.88	12.91	9.72	8.92	11.45	16.58	1.4	0.36	0.23	0.8	0.95
Endogenous1	hsa-miR-30a-5p	MIMAT0000087		32.28	41.65	25.82	29.15	26.76	11.45	16.58	33.69	10.69	12.42	11.17	9.5
Endogenous1	hsa-miR-30b-5p	MIMAT0000420		32.28	83.29	64.54	126.32	17.84	11.45	49.73	35.09	16.04	18.28	21.93	18.06
Endogenous1	hsa-miR-30c-5p	MIMAT0000244		32.28	13.88	12.91	77.74	22.3	57.27	16.58	5.61	0.36	3.05	3.19	4.75
Endogenous1	hsa-miR-30d-5p	MIMAT0000245		64.55	97.18	90.36	116.61	388.08	206.19	49.73	303.19	565.86	653.23	364.52	438.18
Endogenous1	hsa-miR-30e-5p	MIMAT0000692		32.28	97.18	77.45	58.3	93.67	11.45	116.04	300.38	330.68	438.3	436.3	307.01
Endogenous1	hsa-miR-31-5p	MIMAT0000089		32.28	41.65	38.73	58.3	8.92	57.27	66.31	7.02	2.85	2.34	1.6	5.7
Endogenous1	hsa-miR-3123	MIMAT0014985		32.28	41.65	38.73	19.43	17.84	68.73	16.58	8.42	4.28	0.23	0.8	1.9
Endogenous1	hsa-miR-3127-5p	MIMAT0014990		32.28	83.29	64.54	9.72	4.46	11.45	49.73	1.4	0.36	0.23	0.4	2.85
Endogenous1	hsa-miR-3131	MIMAT0014996		32.28	97.18	12.91	97.17	53.53	68.73	66.31	11.23	3.21	0.23	3.19	4.75
Endogenous1	hsa-miR-3136-5p	MIMAT0015003		32.28	27.76	38.73	9.72	4.46	45.82	16.58	1.4	0.36	1.88	1.99	0.95
Endogenous1	hsa-miR-3141	MIMAT0015010		32.28	27.76	77.45	58.3	31.22	11.45	16.58	5.61	3.56	1.41	0.8	7.6
Endogenous1	hsa-miR-3144-5p	MIMAT0015014		32.28	13.88	12.91	9.72	8.92	34.36	16.58	5.61	0.36	0.23	0.4	0.95
Endogenous1	hsa-miR-3147	MIMAT0015019		32.28	13.88	25.82	9.72	13.38	45.82	16.58	1.4	0.36	0.23	0.4	3.8
Endogenous1	hsa-miR-3151	MIMAT0015024		32.28	69.41	12.91	9.72	8.92	11.45	16.58	4.21	0.36	0.23	0.4	3.8
Endogenous1	hsa-miR-3154	MIMAT0015028		32.28	83.29	12.91	68.02	13.38	45.82	49.73	1.4	0.36	1.88	1.2	5.7
Endogenous1	hsa-miR-3161	MIMAT0015035		32.28	13.88	12.91	9.72	4.46	11.45	16.58	4.21	0.36	3.05	3.59	0.95
Endogenous1	hsa-miR-3164	MIMAT0015038		32.28	13.88	51.64	29.15	4.46	11.45	33.15	4.21	2.14	0.94	1.2	8.55
Endogenous1	hsa-miR-3168	MIMAT0015043		32.28	13.88	12.91	9.72	4.46	11.45	82.88	1.4	0.36	0.7	1.99	0.95
Endogenous1	hsa-miR-3175	MIMAT0015052		32.28	13.88	51.64	29.15	4.46	11.45	16.58	8.42	2.14	0.23	0.4	0.95
Endogenous1	hsa-miR-3178	MIMAT0015055		32.28	13.88	12.91	19.43	4.46	34.36	82.88	5.61	0.36	1.41	1.99	3.8
Endogenous1	hsa-miR-3180	MIMAT0018178		32.28	13.88	12.91	9.72	4.46	11.45	49.73	1.4	0.36	1.41	1.2	4.75
Endogenous1	hsa-miR-3180-3p	MIMAT0015058		32.28	27.76	12.91	38.87	4.46	22.91	16.58	5.61	2.14	0.94	3.99	7.6
Endogenous1	hsa-miR-3180-5p	MIMAT0015057		32.28	27.76	12.91	38.87	4.46	11.45	66.31	5.61	0.36	2.34	0.4	0.95
Endogenous1	hsa-miR-3182	MIMAT0015062		32.28	83.29	12.91	9.72	4.46	11.45	16.58	1.4	0.36	0.23	2.39	3.8
Endogenous1	hsa-miR-3184-5p	MIMAT0015064		32.28	13.88	12.91	9.72	4.46	11.45	99.46	1.4	1.78	0.23	0.4	0.95
Endogenous1	hsa-miR-3185	MIMAT0015065		32.28	13.88	90.36	58.3	4.46	11.45	116.04	11.23	0.36	0.23	0.4	7.6
Endogenous1	hsa-miR-3187-3p	MIMAT0015069		32.28	13.88	12.91	9.72	26.76	11.45	49.73	4.21	0.36	0.23	2.39	3.8
Endogenous1	hsa-miR-3190-5p	MIMAT0015073		32.28	41.65	25.82	29.15	13.38	11.45	33.15	8.42	1.78	1.17	1.2	2.85
Endogenous1	hsa-miR-3192	MIMAT0015076		32.28	13.88	12.91	38.87	4.46	22.91	16.58	5.61	0.36	0.23	0.4	0.95
Endogenous1	hsa-miR-3195	MIMAT0015079		32.28	13.88	12.91	48.59	4.46	11.45	82.88	9.83	2.49	0.23	2.79	4.75
Endogenous1	hsa-miR-3196	MIMAT0015080		32.28	13.88	51.64	38.87	17.84	11.45	82.88	1.4	1.78	2.11	0.4	2.85
Endogenous1	hsa-miR-32-5p	MIMAT0000090		32.28	41.65	25.82	38.87	8.92	34.36	66.31	49.13	97.64	102.19	92.52	137.82
Endogenous1	hsa-miR-3200-3p	MIMAT0015085		32.28	13.88	12.91	68.02	26.76	11.45	16.58	1.4	0.36	0.23	3.19	0.95
Endogenous1	hsa-miR-320a	MIMAT0000510		32.28	13.88	38.73	38.87	22.3	11.45	66.31	16.84	6.06	3.75	7.98	0.95
Endogenous1	hsa-miR-320b	MIMAT0005792		32.28	55.53	12.91	48.59	31.22	11.45	82.88	9.83	3.56	2.34	2.79	0.95
Endogenous1	hsa-miR-320c	MIMAT0005793		32.28	27.76	12.91	9.72	17.84	11.45	99.46	1.4	1.78	0.23	2.79	0.95
Endogenous1	hsa-miR-320d	MIMAT0006764		32.28	13.88	12.91	9.72	8.92	11.45	16.58	1.4	0.36	1.64	1.6	2.85
Endogenous1	hsa-miR-320e	MIMAT0015072		32.28	13.88	12.91	87.46	4.46	11.45	66.31	8.42	6.06	2.81	6.78	8.55
Endogenous1	hsa-miR-323a-3p	MIMAT0000755		32.28	13.88	12.91	9.72	4.46	22.91	16.58	1.4	2.85	3.52	0.4	0.95
Endogenous1	hsa-miR-323a-5p	MIMAT0004696		32.28	13.88	12.91	9.72	4.46	11.45	16.58	1.4	0.36	0.23	0.4	0.95
Endogenous1	hsa-miR-323b-3p	MIMAT0015050		32.28	69.41	64.54	68.02	26.76	34.36	49.73	9.83	1.78	2.34	1.99	2.85
Endogenous1	hsa-miR-323b-5p	MIMAT0001630		32.28	13.88	51.64	19.43	13.38	11.45	16.58	1.4	1.43	0.23	0.4	3.8
Endogenous1	hsa-miR-324-3p	MIMAT0000762		64.55	41.65	12.91	9.72	26.76	45.82	16.58	4.21	3.56	1.41	1.99	0.95
Endogenous1	hsa-miR-324-5p	MIMAT0000761		32.28	13.88	12.91	77.74	4.46	11.45	16.58	4.21	6.77	11.02	5.98	6.65
Endogenous1	hsa-miR-325	MIMAT0000771		32.28	41.65	12.91	9.72	4.46	45.82	16.58	8.42	1.78	1.17	0.4	1.9
Endogenous1	hsa-miR-326	MIMAT0000756		32.28	27.76	38.73	38.87	17.84	11.45	16.58	1.4	0.36	0.23	0.4	0.95
Endogenous1	hsa-miR-328	MIMAT0000752		32.28	13.88	12.91	9.72	4.46	11.45	66.31	1.4	0.36	0.94	0.4	0.95
Endogenous1	hsa-miR-329	MIMAT0001629		32.28	55.53	12.91	77.74	4.46	11.45	49.73	1.4	0.36	0.23	0.4	0.95
Endogenous1	hsa-miR-330-3p	MIMAT0000751		64.55	13.88	12.91	9.72	4.46	11.45	16.58	12.63	2.85	0.23	0.4	0.95
Endogenous1	hsa-miR-330-5p	MIMAT0004693		32.28	97.18	12.91	9.72	4.46	11.45	16.58	1.4	0.36	0.23	0.4	0.95
Endogenous1	hsa-miR-331-3p	MIMAT0000760		32.28	55.53	25.82	87.46	17.84	34.36	49.73	12.63	14.25	21.33	25.13	10.46
Endogenous1	hsa-miR-331-5p	MIMAT0004700		32.28	13.88	64.54	58.3	4.46	11.45	82.88	14.04	3.92	2.58	1.6	5.7
Endogenous1	hsa-miR-335-5p	MIMAT0000765		32.28	41.65	12.91	9.72	4.46	11.45	16.58	1.4	0.36	0.23	0.4	0.95
Endogenous1	hsa-miR-337-3p	MIMAT0000754		32.28	83.29	12.91	48.59	26.76	68.73	33.15	11.23	4.28	0.23	0.4	0.95
Endogenous1	hsa-miR-337-5p	MIMAT0004695		32.28	13.88	12.91	58.3	26.76	34.36	16.58	4.21	0.71	2.11	1.2	2.85
Endogenous1	hsa-miR-338-3p	MIMAT0000763		32.28	13.88	38.73	58.3	17.84	57.27	16.58	1.4	3.56	1.41	2.39	0.95
Endogenous1	hsa-miR-338-5p	MIMAT0004701		32.28	13.88	12.91	29.15	4.46	11.45	33.15	2.81	1.07	1.64	0.4	0.95
Endogenous1	hsa-miR-339-3p	MIMAT0004702		32.28	27.76	64.54	38.87	4.46	11.45	16.58	15.44	1.43	1.41	1.99	1.9
Endogenous1	hsa-miR-339-5p	MIMAT0000764		32.28	13.88	51.64	68.02	4.46	57.27	49.73	7.02	0.36	2.34	1.6	7.6
Endogenous1	hsa-miR-33a-5p	MIMAT0000091		32.28	41.65	12.91	38.87	13.38	22.91	16.58	1.4	1.07	0.23	3.19	2.85
Endogenous1	hsa-miR-33b-5p	MIMAT0003301		32.28	41.65	12.91	29.15	13.38	11.45	16.58	1.4	3.56	0.23	0.4	0.95
Endogenous1	hsa-miR-340-5p	MIMAT0004692		64.55	13.88	12.91	9.72	8.92	34.36	33.15	15.44	5.35	4.92	4.39	5.7
Endogenous1	hsa-miR-342-3p	MIMAT0000753		32.28	55.53	12.91	58.3	4.46	11.45	16.58	1.4	5.7	3.75	3.19	7.6
Endogenous1	hsa-miR-342-5p	MIMAT0004694		64.55	13.88	51.64	48.59	17.84	11.45	49.73	1.4	0.36	1.64	0.4	8.55
Endogenous1	hsa-miR-345-5p	MIMAT0000772		64.55	27.76	25.82	48.59	22.3	22.91	82.88	8.42	3.56	1.41	2.39	3.8
Endogenous1	hsa-miR-346	MIMAT0000773		32.28	97.18	12.91	48.59	35.69	34.36	99.46	8.42	3.56	1.88	3.19	0.95
Endogenous1	hsa-miR-34a-5p	MIMAT0000255		32.28	69.41	12.91	29.15	13.38	34.36	16.58	1.4	4.99	3.75	5.18	5.7
Endogenous1	hsa-miR-34b-3p	MIMAT0004676		32.28	13.88	64.54	9.72	4.46	80.18	16.58	1.4	0.36	0.23	0.4	0.95
Endogenous1	hsa-miR-34c-3p	MIMAT0004677		32.28	13.88	25.82	58.3	4.46	11.45	16.58	1.4	0.36	0.23	0.4	2.85
Endogenous1	hsa-miR-34c-5p	MIMAT0000686		32.28	83.29	12.91	19.43	22.3	45.82	16.58	9.83	4.99	3.98	5.18	5.7
Endogenous1	hsa-miR-3605-5p	MIMAT0017981		32.28	69.41	38.73	9.72	4.46	68.73	99.46	12.63	0.36	0.23	1.6	2.85
Endogenous1	hsa-miR-361-3p	MIMAT0004682		32.28	13.88	25.82	9.72	4.46	34.36	16.58	5.61	0.36	0.23	0.4	0.95
Endogenous1	hsa-miR-361-5p	MIMAT0000703		32.28	55.53	167.81	242.93	254.26	206.19	878.56	18.25	6.06	6.56	8.38	10.46
Endogenous1	hsa-miR-3614-5p	MIMAT0017992		32.28	27.76	12.91	38.87	4.46	22.91	82.88	1.4	2.49	0.7	0.4	3.8
Endogenous1	hsa-miR-362-3p	MIMAT0004683		32.28	13.88	12.91	38.87	4.46	11.45	16.58	1.4	5.35	7.27	4.79	3.8
Endogenous1	hsa-miR-362-5p	MIMAT0000705		32.28	13.88	12.91	29.15	44.61	11.45	16.58	1.4	54.16	46.88	33.9	65.58
Endogenous1	hsa-miR-363-3p	MIMAT0000707		32.28	13.88	116.18	155.48	240.88	126	16.58	291.96	584.75	761.98	532.82	458.14
Endogenous1	hsa-miR-365a-3p	MIMAT0000710		32.28	13.88	12.91	9.72	4.46	11.45	16.58	1.4	0.36	1.88	0.4	0.95
Endogenous1	hsa-miR-367-3p	MIMAT0000719		32.28	13.88	12.91	9.72	4.46	11.45	49.73	1.4	0.36	0.23	1.99	0.95
Endogenous1	hsa-miR-3676-3p	MIMAT0018100		32.28	13.88	38.73	38.87	22.3	11.45	16.58	11.23	1.78	0.23	2.79	5.7
Endogenous1	hsa-miR-369-3p	MIMAT0000721		32.28	55.53	12.91	87.46	17.84	11.45	33.15	5.61	0.36	1.17	1.99	1.9
Endogenous1	hsa-miR-369-5p	MIMAT0001621		32.28	13.88	25.82	9.72	8.92	11.45	16.58	1.4	0.36	0.7	0.4	4.75
Endogenous1	hsa-miR-3690	MIMAT0018119		32.28	124.94	12.91	77.74	8.92	11.45	16.58	8.42	0.36	0.23	0.4	6.65
Endogenous1	hsa-miR-370	MIMAT0000722		32.28	41.65	12.91	9.72	4.46	11.45	33.15	1.4	1.07	1.41	0.4	6.65
Endogenous1	hsa-miR-371a-3p	MIMAT0000723		32.28	13.88	12.91	58.3	4.46	34.36	16.58	1.4	0.36	0.23	0.4	0.95
Endogenous1	hsa-miR-371a-5p	MIMAT0004687		32.28	27.76	12.91	48.59	8.92	11.45	33.15	4.21	1.78	1.17	0.8	0.95
Endogenous1	hsa-miR-371b-3p	MIMAT0019893		32.28	13.88	12.91	87.46	4.46	11.45	99.46	1.4	3.92	0.23	1.99	1.9
Endogenous1	hsa-miR-371b-5p	MIMAT0019892		32.28	69.41	51.64	48.59	31.22	91.64	82.88	7.02	2.49	1.64	0.4	0.95
Endogenous1	hsa-miR-372	MIMAT0000724		32.28	13.88	12.91	9.72	4.46	11.45	16.58	1.4	0.36	0.23	0.4	3.8
Endogenous1	hsa-miR-373-3p	MIMAT0000726		32.28	27.76	12.91	9.72	4.46	22.91	16.58	4.21	0.71	0.23	1.99	4.75
Endogenous1	hsa-miR-374a-5p	MIMAT0000727		32.28	166.59	90.36	58.3	66.91	68.73	16.58	578.3	979.21	954.17	603.01	833.59
Endogenous1	hsa-miR-374b-5p	MIMAT0004955		64.55	13.88	51.64	38.87	31.22	57.27	33.15	117.91	83.03	105.71	120.44	61.78
Endogenous1	hsa-miR-374c-5p	MIMAT0018443		32.28	13.88	12.91	48.59	22.3	34.36	33.15	1.4	0.36	0.23	0.4	1.9
Endogenous1	hsa-miR-375	MIMAT0000728		96.83	97.18	12.91	19.43	4.46	57.27	66.31	1.4	3.21	0.94	3.19	3.8
Endogenous1	hsa-miR-376a-3p	MIMAT0000729		32.28	83.29	12.91	58.3	4.46	11.45	66.31	9.83	0.36	0.23	0.4	6.65
Endogenous1	hsa-miR-376b	MIMAT0002172		32.28	55.53	12.91	38.87	22.3	34.36	82.88	8.42	6.06	3.75	4.79	5.7
Endogenous1	hsa-miR-376c	MIMAT0000720		32.28	55.53	12.91	77.74	17.84	11.45	16.58	4.21	2.85	1.88	2.79	0.95
Endogenous1	hsa-miR-377-3p	MIMAT0000730		32.28	13.88	38.73	58.3	4.46	57.27	16.58	7.02	2.85	1.17	2.39	0.95
Endogenous1	hsa-miR-378a-3p+hsa-miR-378i	MIMAT0000732		32.28	13.88	38.73	9.72	147.2	11.45	16.58	67.37	106.19	86.72	61.42	114.06
Endogenous1	hsa-miR-378b	MIMAT0014999		32.28	13.88	12.91	9.72	4.46	45.82	16.58	5.61	0.36	1.64	0.4	4.75
Endogenous1	hsa-miR-378c	MIMAT0016847		32.28	13.88	38.73	19.43	4.46	34.36	66.31	1.4	0.36	1.64	1.2	0.95
Endogenous1	hsa-miR-378d	MIMAT0018926		32.28	55.53	25.82	19.43	17.84	34.36	82.88	7.02	2.49	2.11	0.4	6.65
Endogenous1	hsa-miR-378e	MIMAT0018927		96.83	13.88	51.64	126.32	4.46	11.45	16.58	14.04	0.36	1.64	0.4	0.95
Endogenous1	hsa-miR-378f	MIMAT0018932		32.28	27.76	51.64	9.72	13.38	11.45	16.58	2.81	0.36	1.41	0.4	0.95
Endogenous1	hsa-miR-378g	MIMAT0018937		32.28	41.65	25.82	9.72	17.84	11.45	16.58	7.02	3.92	3.28	3.59	0.95
Endogenous1	hsa-miR-378h	MIMAT0018984		32.28	13.88	12.91	9.72	22.3	11.45	16.58	5.61	1.43	0.23	0.4	0.95
Endogenous1	hsa-miR-379-5p	MIMAT0000733		32.28	13.88	12.91	9.72	4.46	11.45	16.58	1.4	0.36	0.23	0.4	0.95
Endogenous1	hsa-miR-380-3p	MIMAT0000735		32.28	13.88	25.82	38.87	8.92	57.27	33.15	5.61	3.56	0.47	1.6	7.6
Endogenous1	hsa-miR-381	MIMAT0000736		32.28	13.88	77.45	9.72	4.46	91.64	16.58	12.63	0.36	0.23	2.79	7.6
Endogenous1	hsa-miR-382-5p	MIMAT0000737		32.28	13.88	12.91	9.72	22.3	114.55	16.58	12.63	2.85	0.23	1.6	5.7
Endogenous1	hsa-miR-383	MIMAT0000738		32.28	13.88	12.91	68.02	4.46	11.45	16.58	7.02	1.43	0.94	2.79	5.7
Endogenous1	hsa-miR-384	MIMAT0001075		32.28	41.65	51.64	38.87	13.38	22.91	16.58	11.23	1.43	2.81	1.6	0.95
Endogenous1	hsa-miR-3928	MIMAT0018205		32.28	13.88	12.91	68.02	4.46	114.55	16.58	8.42	0.36	3.52	1.6	5.7
Endogenous1	hsa-miR-3934	MIMAT0018349		32.28	69.41	12.91	29.15	4.46	57.27	49.73	1.4	0.36	1.88	0.4	4.75
Endogenous1	hsa-miR-409-3p	MIMAT0001639		32.28	41.65	12.91	48.59	4.46	45.82	149.19	5.61	0.36	0.23	3.59	2.85
Endogenous1	hsa-miR-409-5p	MIMAT0001638		32.28	83.29	25.82	77.74	8.92	11.45	49.73	8.42	2.14	0.47	1.99	4.75
Endogenous1	hsa-miR-410	MIMAT0002171		64.55	27.76	64.54	9.72	17.84	11.45	16.58	15.44	2.49	0.23	0.4	0.95
Endogenous1	hsa-miR-411-5p	MIMAT0003329		96.83	69.41	51.64	9.72	8.92	68.73	16.58	7.02	3.21	2.11	2.79	0.95
Endogenous1	hsa-miR-412	MIMAT0002170		32.28	41.65	51.64	29.15	31.22	34.36	16.58	9.83	2.49	0.7	0.4	6.65
Endogenous1	hsa-miR-421	MIMAT0003339		32.28	69.41	12.91	9.72	13.38	45.82	16.58	1.4	3.56	0.23	0.8	4.75
Endogenous1	hsa-miR-422a	MIMAT0001339		32.28	69.41	25.82	9.72	31.22	103.09	49.73	5.61	2.85	2.34	3.59	7.6
Endogenous1	hsa-miR-423-3p	MIMAT0001340		64.55	13.88	25.82	38.87	40.15	91.64	33.15	1.4	10.69	9.61	16.75	19.01
Endogenous1	hsa-miR-423-5p	MIMAT0004748		32.28	69.41	129.09	97.17	628.96	126	99.46	458.99	297.18	251.02	259.23	332.67
Endogenous1	hsa-miR-424-5p	MIMAT0001341		32.28	13.88	12.91	9.72	4.46	11.45	16.58	1.4	0.71	0.94	0.4	0.95
Endogenous1	hsa-miR-425-5p	MIMAT0003393		32.28	13.88	12.91	9.72	4.46	11.45	49.73	21.05	14.97	19.45	18.74	4.75
Endogenous1	hsa-miR-4284	MIMAT0016915		32.28	41.65	12.91	48.59	4.46	22.91	16.58	11.23	3.21	1.17	0.4	0.95
Endogenous1	hsa-miR-4286	MIMAT0016916		32.28	41.65	38.73	48.59	4.46	57.27	82.88	1.4	4.28	2.58	0.4	0.95
Endogenous1	hsa-miR-429	MIMAT0001536		32.28	13.88	12.91	9.72	4.46	22.91	16.58	1.4	0.36	0.23	2.39	0.95
Endogenous1	hsa-miR-431-5p	MIMAT0001625		32.28	55.53	12.91	9.72	13.38	80.18	16.58	1.4	2.14	0.23	0.4	0.95
Endogenous1	hsa-miR-432-5p	MIMAT0002814		32.28	83.29	12.91	68.02	4.46	34.36	33.15	9.83	2.14	0.7	2.39	0.95
Endogenous1	hsa-miR-433	MIMAT0001627		32.28	13.88	25.82	9.72	4.46	11.45	16.58	9.83	3.92	2.58	3.19	6.65
Endogenous1	hsa-miR-4421	MIMAT0018934		32.28	124.94	77.45	38.87	13.38	126	16.58	9.83	3.56	2.11	3.19	11.41
Endogenous1	hsa-miR-4425	MIMAT0018940		32.28	55.53	12.91	9.72	4.46	11.45	49.73	7.02	0.36	0.23	0.4	0.95
Endogenous1	hsa-miR-4431	MIMAT0018947		32.28	13.88	38.73	9.72	8.92	11.45	16.58	1.4	0.36	1.41	0.4	0.95
Endogenous1	hsa-miR-4435	MIMAT0018951		32.28	13.88	25.82	48.59	4.46	68.73	82.88	1.4	0.36	1.64	0.4	6.65
Endogenous1	hsa-miR-4443	MIMAT0018961		32.28	13.88	38.73	9.72	22.3	11.45	16.58	12.63	6.77	0.23	5.18	13.31
Endogenous1	hsa-miR-4448	MIMAT0018967		32.28	13.88	12.91	9.72	4.46	80.18	16.58	11.23	4.28	0.23	0.4	8.55
Endogenous1	hsa-miR-4451	MIMAT0018973		32.28	13.88	77.45	38.87	13.38	34.36	16.58	4.21	0.36	0.23	0.4	0.95
Endogenous1	hsa-miR-4454	MIMAT0018976		32.28	83.29	64.54	68.02	22.3	11.45	116.04	1.4	14.97	14.3	14.36	20.91
Endogenous1	hsa-miR-4455	MIMAT0018977		32.28	13.88	12.91	9.72	13.38	11.45	16.58	1.4	2.14	0.94	1.99	5.7
Endogenous1	hsa-miR-4458	MIMAT0018980		32.28	13.88	12.91	48.59	13.38	34.36	49.73	1.4	0.36	0.94	0.4	3.8
Endogenous1	hsa-miR-4461	MIMAT0018983		64.55	55.53	12.91	97.17	4.46	11.45	116.04	1.4	2.14	1.17	2.79	0.95
Endogenous1	hsa-miR-448	MIMAT0001532		32.28	55.53	12.91	9.72	4.46	57.27	82.88	11.23	1.78	3.28	4.39	2.85
Endogenous1	hsa-miR-4484	MIMAT0019018		32.28	41.65	12.91	38.87	4.46	11.45	16.58	1.4	0.36	1.17	0.4	2.85
Endogenous1	hsa-miR-4485	MIMAT0019019		32.28	13.88	12.91	9.72	4.46	11.45	16.58	1.4	0.36	0.23	0.4	0.95
Endogenous1	hsa-miR-4488	MIMAT0019022		96.83	69.41	51.64	9.72	4.46	45.82	99.46	9.83	0.36	0.23	3.19	2.85
Endogenous1	hsa-miR-449a	MIMAT0001541		32.28	13.88	12.91	9.72	4.46	11.45	116.04	1.4	0.36	0.23	0.4	0.95
Endogenous1	hsa-miR-449b-5p	MIMAT0003327		32.28	13.88	38.73	87.46	17.84	11.45	49.73	1.4	4.63	1.41	1.6	0.95
Endogenous1	hsa-miR-449c-5p	MIMAT0010251		32.28	41.65	64.54	58.3	4.46	57.27	99.46	11.23	0.36	0.23	0.4	0.95
Endogenous1	hsa-miR-4508	MIMAT0019045		32.28	13.88	25.82	29.15	13.38	11.45	33.15	1.4	2.49	1.88	13.96	4.75
Endogenous1	hsa-miR-450a-5p	MIMAT0001545		32.28	27.76	25.82	38.87	13.38	11.45	16.58	7.02	2.49	1.64	1.99	3.8
Endogenous1	hsa-miR-450b-3p	MIMAT0004910		32.28	27.76	25.82	58.3	8.92	22.91	116.04	1.4	0.36	0.7	1.99	0.95
Endogenous1	hsa-miR-450b-5p	MIMAT0004909		32.28	41.65	38.73	106.89	17.84	34.36	99.46	11.23	0.36	3.05	0.4	0.95
Endogenous1	hsa-miR-4516	MIMAT0019053		32.28	13.88	25.82	58.3	26.76	11.45	16.58	1.4	2.49	3.05	8.77	0.95
Endogenous1	hsa-miR-451a	MIMAT0001631		2388.41	3720.41	1987.95	1506.18	12057.3	8384.97	381.26	14658.2	7591.04	6913.61	7108.06	13349.7
Endogenous1	hsa-miR-452-5p	MIMAT0001635		32.28	13.88	12.91	9.72	4.46	11.45	16.58	1.4	0.36	0.23	0.4	0.95
Endogenous1	hsa-miR-4521	MIMAT0019058		32.28	13.88	12.91	9.72	13.38	11.45	16.58	5.61	0.36	0.23	4.79	1.9
Endogenous1	hsa-miR-4531	MIMAT0019070		32.28	13.88	38.73	9.72	4.46	45.82	33.15	5.61	0.36	1.41	0.4	0.95
Endogenous1	hsa-miR-4532	MIMAT0019071		32.28	27.76	77.45	58.3	17.84	11.45	132.61	9.83	2.14	2.58	3.99	6.65
Endogenous1	hsa-miR-454-3p	MIMAT0003885		32.28	27.76	12.91	77.74	17.84	45.82	16.58	33.69	29.22	34.69	37.49	27.56
Endogenous1	hsa-miR-455-3p	MIMAT0004784		32.28	13.88	12.91	58.3	4.46	11.45	49.73	1.4	1.43	0.23	0.4	5.7
Endogenous1	hsa-miR-455-5p	MIMAT0003150		32.28	13.88	12.91	9.72	4.46	22.91	33.15	4.21	1.07	0.23	0.4	0.95
Endogenous1	hsa-miR-4647	MIMAT0019709		64.55	13.88	25.82	48.59	4.46	80.18	149.19	1.4	4.28	0.23	0.4	3.8
Endogenous1	hsa-miR-4741	MIMAT0019871		32.28	27.76	12.91	48.59	13.38	34.36	33.15	8.42	3.56	1.17	3.19	6.65
Endogenous1	hsa-miR-4792	MIMAT0019964		32.28	13.88	25.82	97.17	13.38	11.45	16.58	1.4	0.36	0.23	0.4	0.95
Endogenous1	hsa-miR-483-3p	MIMAT0002173		32.28	13.88	64.54	9.72	26.76	45.82	16.58	15.44	2.85	1.41	3.59	6.65
Endogenous1	hsa-miR-483-5p	MIMAT0004761		32.28	55.53	12.91	9.72	17.84	45.82	99.46	7.02	2.85	1.41	1.6	0.95
Endogenous1	hsa-miR-484	MIMAT0002174		32.28	138.82	64.54	9.72	4.46	45.82	33.15	1.4	3.92	1.41	4.39	0.95
Endogenous1	hsa-miR-485-3p	MIMAT0002176		32.28	83.29	64.54	77.74	17.84	68.73	16.58	11.23	2.49	1.41	1.99	0.95
Endogenous1	hsa-miR-485-5p	MIMAT0002175		32.28	13.88	51.64	29.15	4.46	11.45	16.58	4.21	1.43	0.47	0.4	3.8
Endogenous1	hsa-miR-486-3p	MIMAT0004762		32.28	41.65	12.91	38.87	156.12	34.36	49.73	190.89	23.87	29.53	102.5	83.64
Endogenous1	hsa-miR-487a	MIMAT0002178		32.28	41.65	25.82	29.15	26.76	11.45	16.58	11.23	2.49	0.23	1.99	2.85
Endogenous1	hsa-miR-487b	MIMAT0003180		32.28	13.88	12.91	9.72	4.46	68.73	16.58	1.4	2.14	1.64	0.4	4.75
Endogenous1	hsa-miR-488-3p	MIMAT0004763		32.28	13.88	12.91	9.72	4.46	11.45	16.58	1.4	0.36	0.94	1.6	0.95
Endogenous1	hsa-miR-489	MIMAT0002805		32.28	41.65	12.91	77.74	35.69	11.45	99.46	1.4	0.36	3.52	3.59	0.95
Endogenous1	hsa-miR-490-3p	MIMAT0002806		32.28	13.88	12.91	9.72	4.46	11.45	49.73	1.4	2.49	0.23	0.4	0.95
Endogenous1	hsa-miR-490-5p	MIMAT0004764		32.28	13.88	64.54	48.59	13.38	45.82	16.58	11.23	0.36	1.88	1.6	0.95
Endogenous1	hsa-miR-491-3p	MIMAT0004765		32.28	27.76	25.82	9.72	31.22	11.45	33.15	1.4	3.56	0.23	4.39	5.7
Endogenous1	hsa-miR-491-5p	MIMAT0002807		32.28	13.88	51.64	48.59	4.46	11.45	49.73	15.44	7.48	4.92	5.98	13.31
Endogenous1	hsa-miR-492	MIMAT0002812		64.55	13.88	51.64	9.72	4.46	34.36	49.73	1.4	0.36	0.23	1.2	6.65
Endogenous1	hsa-miR-493-3p	MIMAT0003161		32.28	41.65	12.91	48.59	13.38	11.45	16.58	1.4	0.36	2.11	3.19	4.75
Endogenous1	hsa-miR-494	MIMAT0002816		32.28	124.94	12.91	87.46	22.3	11.45	16.58	7.02	0.36	0.23	7.18	7.6
Endogenous1	hsa-miR-495	MIMAT0002817		32.28	55.53	25.82	9.72	31.22	11.45	82.88	1.4	2.14	1.88	0.4	5.7
Endogenous1	hsa-miR-496	MIMAT0002818		64.55	13.88	25.82	58.3	26.76	34.36	33.15	9.83	4.28	2.58	5.58	0.95
Endogenous1	hsa-miR-497-5p	MIMAT0002820		32.28	41.65	51.64	106.89	13.38	34.36	33.15	14.04	0.36	1.17	2.39	2.85
Endogenous1	hsa-miR-498	MIMAT0002824		32.28	13.88	12.91	9.72	13.38	11.45	16.58	1.4	1.43	1.64	2.39	0.95
Endogenous1	hsa-miR-499a-3p	MIMAT0004772		32.28	41.65	12.91	58.3	4.46	68.73	33.15	7.02	0.36	2.81	1.6	2.85
Endogenous1	hsa-miR-499a-5p	MIMAT0002870		32.28	41.65	12.91	77.74	8.92	45.82	16.58	9.83	2.49	3.75	3.19	10.46
Endogenous1	hsa-miR-499b-3p	MIMAT0019898		32.28	13.88	51.64	38.87	17.84	11.45	33.15	1.4	0.36	0.23	0.4	0.95
Endogenous1	hsa-miR-499b-5p	MIMAT0019897		64.55	13.88	12.91	9.72	4.46	11.45	16.58	1.4	0.36	0.23	0.4	0.95
Endogenous1	hsa-miR-500a-5p+hsa-miR-501-5p	MIMAT0004773		32.28	69.41	51.64	9.72	53.53	80.18	16.58	23.86	47.04	49.22	38.29	46.57
Endogenous1	hsa-miR-500b	MIMAT0016925		32.28	13.88	51.64	9.72	4.46	11.45	33.15	4.21	2.14	0.94	0.8	2.85
Endogenous1	hsa-miR-501-3p	MIMAT0004774		32.28	97.18	12.91	9.72	4.46	11.45	16.58	1.4	0.36	0.23	3.59	0.95
Endogenous1	hsa-miR-502-3p	MIMAT0004775		32.28	13.88	12.91	58.3	22.3	11.45	49.73	4.21	3.21	1.41	3.99	5.7
Endogenous1	hsa-miR-502-5p	MIMAT0002873		64.55	13.88	12.91	19.43	4.46	45.82	16.58	7.02	0.36	1.17	0.4	4.75
Endogenous1	hsa-miR-503	MIMAT0002874		32.28	55.53	64.54	48.59	26.76	11.45	33.15	1.4	3.21	2.81	3.59	0.95
Endogenous1	hsa-miR-504	MIMAT0002875		32.28	111.06	12.91	9.72	17.84	11.45	16.58	1.4	0.36	0.23	0.4	0.95
Endogenous1	hsa-miR-505-3p	MIMAT0002876		32.28	13.88	12.91	29.15	13.38	11.45	16.58	4.21	0.36	0.94	0.4	1.9
Endogenous1	hsa-miR-506-3p	MIMAT0002878		32.28	83.29	12.91	68.02	26.76	11.45	16.58	1.4	3.92	0.23	1.2	2.85
Endogenous1	hsa-miR-507	MIMAT0002879		32.28	55.53	51.64	38.87	22.3	11.45	49.73	8.42	1.78	0.23	2.79	5.7
Endogenous1	hsa-miR-508-3p	MIMAT0002880		32.28	13.88	12.91	9.72	4.46	11.45	99.46	1.4	2.14	0.23	0.4	0.95
Endogenous1	hsa-miR-508-5p	MIMAT0004778		32.28	13.88	25.82	29.15	4.46	11.45	66.31	1.4	0.36	0.23	0.4	0.95
Endogenous1	hsa-miR-509-3-5p	MIMAT0004975		32.28	13.88	51.64	38.87	8.92	11.45	16.58	1.4	0.36	0.23	2.79	0.95
Endogenous1	hsa-miR-509-3p	MIMAT0002881		32.28	41.65	12.91	9.72	4.46	11.45	16.58	1.4	0.36	0.23	0.4	0.95
Endogenous1	hsa-miR-509-5p	MIMAT0004779		32.28	13.88	12.91	29.15	26.76	45.82	49.73	7.02	2.85	0.23	0.4	0.95
Endogenous1	hsa-miR-510	MIMAT0002882		32.28	41.65	12.91	68.02	8.92	34.36	16.58	1.4	0.36	2.34	2.39	0.95
Endogenous1	hsa-miR-511	MIMAT0002808		32.28	41.65	51.64	38.87	4.46	91.64	49.73	11.23	4.28	2.11	3.19	0.95
Endogenous1	hsa-miR-512-3p	MIMAT0002823		64.55	27.76	38.73	48.59	8.92	22.91	33.15	1.4	0.71	0.23	1.2	0.95
Endogenous1	hsa-miR-512-5p	MIMAT0002822		32.28	13.88	12.91	9.72	4.46	11.45	16.58	1.4	0.36	0.23	2.39	0.95
Endogenous1	hsa-miR-513a-3p	MIMAT0004777		32.28	55.53	51.64	77.74	4.46	34.36	49.73	7.02	2.14	1.41	0.4	2.85
Endogenous1	hsa-miR-513a-5p	MIMAT0002877		32.28	41.65	25.82	58.3	31.22	68.73	49.73	11.23	0.36	1.64	0.4	5.7
Endogenous1	hsa-miR-513b	MIMAT0005788		32.28	13.88	12.91	9.72	4.46	11.45	16.58	5.61	0.36	0.23	0.4	3.8
Endogenous1	hsa-miR-513c-5p	MIMAT0005789		64.55	13.88	25.82	29.15	8.92	45.82	16.58	5.61	0.36	1.17	0.4	6.65
Endogenous1	hsa-miR-514a-3p	MIMAT0002883		32.28	13.88	12.91	68.02	26.76	68.73	16.58	11.23	3.92	1.41	3.19	0.95
Endogenous1	hsa-miR-514b-3p	MIMAT0015088		32.28	27.76	12.91	38.87	13.38	22.91	16.58	5.61	1.78	1.88	1.6	0.95
Endogenous1	hsa-miR-514b-5p	MIMAT0015087		32.28	13.88	12.91	9.72	26.76	11.45	49.73	1.4	3.56	0.23	0.4	0.95
Endogenous1	hsa-miR-515-3p	MIMAT0002827		96.83	13.88	64.54	9.72	4.46	11.45	16.58	1.4	0.36	1.41	0.4	0.95
Endogenous1	hsa-miR-515-5p	MIMAT0002826		32.28	13.88	12.91	48.59	17.84	11.45	116.04	8.42	2.49	0.23	0.4	4.75
Endogenous1	hsa-miR-516a-3p	MIMAT0006778		32.28	13.88	51.64	29.15	22.3	45.82	16.58	12.63	0.36	0.23	1.6	4.75
Endogenous1	hsa-miR-516a-5p	MIMAT0004770		32.28	13.88	12.91	68.02	4.46	11.45	66.31	1.4	3.56	1.17	1.99	3.8
Endogenous1	hsa-miR-516b-5p	MIMAT0002859		32.28	55.53	12.91	38.87	4.46	11.45	66.31	7.02	2.14	0.94	1.2	0.95
Endogenous1	hsa-miR-517a-3p	MIMAT0002852		32.28	13.88	12.91	48.59	4.46	45.82	66.31	1.4	1.07	0.94	1.6	0.95
Endogenous1	hsa-miR-517b-3p	MIMAT0002857		32.28	13.88	12.91	9.72	4.46	11.45	16.58	4.21	1.43	0.23	0.4	0.95
Endogenous1	hsa-miR-517c-3p+hsa-miR-519a-3p	MIMAT0002866		64.55	41.65	12.91	58.3	31.22	80.18	82.88	1.4	1.43	0.23	0.4	6.65
Endogenous1	hsa-miR-518a-3p	MIMAT0002863		32.28	111.06	38.73	38.87	4.46	68.73	16.58	11.23	1.43	0.23	0.4	4.75
Endogenous1	hsa-miR-518b	MIMAT0002844		32.28	55.53	12.91	9.72	35.69	103.09	33.15	1.4	0.36	3.28	1.2	6.65
Endogenous1	hsa-miR-518c-3p	MIMAT0002848		32.28	69.41	90.36	87.46	40.15	57.27	49.73	15.44	3.21	2.34	3.59	7.6
Endogenous1	hsa-miR-518d-3p	MIMAT0002864		32.28	41.65	64.54	9.72	17.84	11.45	16.58	1.4	3.21	0.23	0.4	0.95
Endogenous1	hsa-miR-518e-3p	MIMAT0002861		32.28	13.88	51.64	9.72	13.38	11.45	82.88	1.4	0.36	0.23	0.4	0.95
Endogenous1	hsa-miR-518f-3p	MIMAT0002842		32.28	13.88	64.54	9.72	13.38	68.73	16.58	1.4	2.85	0.23	2.39	2.85
Endogenous1	hsa-miR-519b-3p	MIMAT0002837		64.55	27.76	25.82	29.15	4.46	57.27	16.58	5.61	1.07	0.23	0.4	0.95
Endogenous1	hsa-miR-519b-5p+hsa-miR-519c-5p	MIMAT0005454		32.28	13.88	90.36	48.59	26.76	91.64	99.46	21.05	2.49	2.11	0.4	0.95
Endogenous1	hsa-miR-519c-3p	MIMAT0002832		32.28	55.53	64.54	48.59	40.15	57.27	16.58	15.44	0.36	1.88	2.39	5.7
Endogenous1	hsa-miR-519d	MIMAT0002853		32.28	55.53	12.91	9.72	40.15	34.36	16.58	1.4	2.14	1.88	1.99	0.95
Endogenous1	hsa-miR-519e-3p	MIMAT0002829		32.28	97.18	38.73	38.87	4.46	57.27	16.58	1.4	2.49	1.41	0.4	0.95
Endogenous1	hsa-miR-520a-3p	MIMAT0002834		32.28	13.88	12.91	9.72	4.46	22.91	16.58	1.4	0.36	0.23	0.4	0.95
Endogenous1	hsa-miR-520a-5p	MIMAT0002833		32.28	41.65	51.64	9.72	4.46	11.45	49.73	1.4	1.07	1.17	1.2	1.9
Endogenous1	hsa-miR-520b	MIMAT0002843		32.28	13.88	12.91	9.72	4.46	34.36	16.58	1.4	0.36	0.23	0.4	0.95
Endogenous1	hsa-miR-520c-3p	MIMAT0002846		32.28	41.65	25.82	9.72	22.3	34.36	16.58	1.4	0.36	3.05	0.4	0.95
Endogenous1	hsa-miR-520d-3p	MIMAT0002856		32.28	83.29	12.91	9.72	4.46	45.82	16.58	8.42	0.36	0.23	1.6	0.95
Endogenous1	hsa-miR-520d-5p+hsa-miR-518a-5p+hsa-miR-527	MIMAT0002855		32.28	83.29	38.73	9.72	4.46	45.82	33.15	8.42	1.78	1.64	0.4	3.8
Endogenous1	hsa-miR-520e	MIMAT0002825		32.28	13.88	12.91	58.3	31.22	11.45	16.58	1.4	3.92	3.05	0.4	0.95
Endogenous1	hsa-miR-520f	MIMAT0002830		32.28	13.88	38.73	9.72	22.3	11.45	16.58	9.83	0.36	0.23	2.39	0.95
Endogenous1	hsa-miR-520g	MIMAT0002858		32.28	13.88	12.91	9.72	4.46	57.27	49.73	1.4	0.36	1.64	0.4	0.95
Endogenous1	hsa-miR-520h	MIMAT0002867		32.28	13.88	25.82	9.72	4.46	45.82	99.46	1.4	2.49	2.11	1.6	0.95
Endogenous1	hsa-miR-521	MIMAT0002854		32.28	111.06	25.82	9.72	31.22	11.45	66.31	1.4	2.49	0.23	0.4	0.95
Endogenous1	hsa-miR-522-3p	MIMAT0002868		32.28	13.88	25.82	9.72	13.38	11.45	16.58	5.61	2.85	0.23	0.4	0.95
Endogenous1	hsa-miR-523-3p	MIMAT0002840		64.55	13.88	12.91	9.72	26.76	11.45	16.58	1.4	0.36	0.23	2.79	2.85
Endogenous1	hsa-miR-524-3p	MIMAT0002850		32.28	13.88	12.91	9.72	4.46	11.45	82.88	1.4	0.36	0.23	0.4	0.95
Endogenous1	hsa-miR-524-5p	MIMAT0002849		32.28	13.88	25.82	48.59	22.3	22.91	16.58	1.4	2.49	2.34	0.8	4.75
Endogenous1	hsa-miR-525-3p	MIMAT0002839		32.28	55.53	12.91	38.87	4.46	45.82	33.15	8.42	3.21	0.23	2.39	5.7
Endogenous1	hsa-miR-525-5p	MIMAT0002838		32.28	27.76	12.91	9.72	4.46	11.45	16.58	8.42	3.56	0.23	2.39	0.95
Endogenous1	hsa-miR-526a+hsa-miR-520c-5p+hsa-miR-518d-5p	MIMAT0002845		32.28	111.06	12.91	58.3	4.46	68.73	66.31	1.4	0.36	1.64	0.4	0.95
Endogenous1	hsa-miR-526b-5p	MIMAT0002835		64.55	97.18	103.27	58.3	31.22	11.45	66.31	1.4	0.36	2.58	1.99	0.95
Endogenous1	hsa-miR-532-3p	MIMAT0004780		32.28	41.65	12.91	9.72	4.46	11.45	33.15	1.4	2.49	2.58	2.79	7.6
Endogenous1	hsa-miR-532-5p	MIMAT0002888		32.28	13.88	12.91	9.72	4.46	80.18	16.58	14.04	0.36	0.23	0.4	0.95
Endogenous1	hsa-miR-539-5p	MIMAT0003163		32.28	13.88	12.91	9.72	4.46	11.45	49.73	4.21	0.36	0.23	0.4	0.95
Endogenous1	hsa-miR-541-3p	MIMAT0004920		32.28	41.65	64.54	9.72	4.46	11.45	16.58	7.02	2.14	0.23	0.4	0.95
Endogenous1	hsa-miR-542-3p	MIMAT0003389		32.28	13.88	25.82	9.72	13.38	45.82	16.58	8.42	0.36	0.23	0.4	5.7
Endogenous1	hsa-miR-542-5p	MIMAT0003340		32.28	13.88	51.64	9.72	8.92	22.91	16.58	7.02	1.43	0.23	0.4	0.95
Endogenous1	hsa-miR-543	MIMAT0004954		32.28	13.88	51.64	97.17	4.46	80.18	16.58	1.4	0.36	0.23	0.4	0.95
Endogenous1	hsa-miR-544a	MIMAT0003164		32.28	69.41	38.73	58.3	31.22	68.73	49.73	1.4	4.63	3.05	0.4	0.95
Endogenous1	hsa-miR-544b	MIMAT0015004		32.28	69.41	51.64	38.87	35.69	80.18	16.58	11.23	0.36	0.23	0.4	0.95
Endogenous1	hsa-miR-545-3p	MIMAT0003165		32.28	55.53	12.91	77.74	31.22	34.36	82.88	11.23	4.63	3.05	1.99	11.41
Endogenous1	hsa-miR-548a-3p	MIMAT0003251		32.28	13.88	12.91	68.02	4.46	11.45	16.58	11.23	3.21	1.88	0.4	7.6
Endogenous1	hsa-miR-548a-5p	MIMAT0004803		32.28	69.41	12.91	9.72	4.46	11.45	16.58	1.4	1.78	0.23	1.99	0.95
Endogenous1	hsa-miR-548aa	MIMAT0018447		32.28	27.76	38.73	87.46	17.84	11.45	33.15	4.21	2.49	0.94	1.99	0.95
Endogenous1	hsa-miR-548ab	MIMAT0018928		32.28	27.76	51.64	38.87	35.69	57.27	82.88	9.83	1.43	1.64	0.4	0.95
Endogenous1	hsa-miR-548ac	MIMAT0018938		32.28	13.88	64.54	58.3	4.46	11.45	16.58	8.42	3.21	0.23	0.4	0.95
Endogenous1	hsa-miR-548ad	MIMAT0018946		32.28	152.7	103.27	77.74	35.69	11.45	33.15	1.4	4.63	3.52	0.4	0.95
Endogenous1	hsa-miR-548ae	MIMAT0018954		32.28	13.88	12.91	9.72	4.46	11.45	16.58	1.4	0.36	0.23	0.4	0.95
Endogenous1	hsa-miR-548ag	MIMAT0018969		32.28	13.88	12.91	9.72	4.46	11.45	16.58	1.4	0.36	0.23	0.4	0.95
Endogenous1	hsa-miR-548ah-5p	MIMAT0018972		32.28	41.65	64.54	77.74	8.92	68.73	66.31	16.84	3.92	2.81	4.79	8.55
Endogenous1	hsa-miR-548ai	MIMAT0018989		32.28	41.65	25.82	9.72	4.46	11.45	33.15	9.83	2.14	2.81	2.79	2.85
Endogenous1	hsa-miR-548aj-3p	MIMAT0018990		32.28	13.88	12.91	68.02	4.46	11.45	16.58	1.4	0.36	0.23	0.4	0.95
Endogenous1	hsa-miR-548ak	MIMAT0019013		32.28	13.88	12.91	9.72	4.46	11.45	49.73	1.4	0.36	0.23	0.4	0.95
Endogenous1	hsa-miR-548al	MIMAT0019024		32.28	13.88	12.91	9.72	4.46	11.45	16.58	1.4	0.36	0.23	0.4	0.95
Endogenous1	hsa-miR-548am-3p	MIMAT0019076		32.28	13.88	12.91	9.72	4.46	11.45	16.58	1.4	0.36	0.23	0.4	0.95
Endogenous1	hsa-miR-548an	MIMAT0019079		32.28	13.88	12.91	9.72	4.46	11.45	16.58	1.4	0.36	0.23	0.4	0.95
Endogenous1	hsa-miR-548b-3p	MIMAT0003254		32.28	41.65	12.91	19.43	4.46	11.45	16.58	1.4	0.36	1.88	1.2	0.95
Endogenous1	hsa-miR-548b-5p	MIMAT0004798		32.28	69.41	12.91	19.43	8.92	34.36	16.58	8.42	1.07	0.94	1.2	1.9
Endogenous1	hsa-miR-548c-3p	MIMAT0003285		32.28	13.88	12.91	19.43	17.84	11.45	82.88	1.4	1.78	2.34	1.6	2.85
Endogenous1	hsa-miR-548c-5p	MIMAT0004806		32.28	13.88	12.91	48.59	22.3	11.45	16.58	1.4	0.36	0.23	0.4	0.95
Endogenous1	hsa-miR-548d-3p	MIMAT0003323		32.28	97.18	12.91	58.3	4.46	91.64	33.15	1.4	1.78	1.17	0.4	0.95
Endogenous1	hsa-miR-548d-5p	MIMAT0004812		32.28	13.88	25.82	9.72	13.38	57.27	16.58	1.4	0.36	0.23	1.99	4.75
Endogenous1	hsa-miR-548e	MIMAT0005874		32.28	13.88	38.73	9.72	4.46	34.36	16.58	1.4	0.36	0.23	0.4	0.95
Endogenous1	hsa-miR-548f	MIMAT0005895		32.28	13.88	12.91	9.72	4.46	11.45	16.58	1.4	0.36	0.23	0.4	4.75
Endogenous1	hsa-miR-548g-3p	MIMAT0005912		64.55	13.88	12.91	87.46	4.46	11.45	16.58	1.4	3.21	3.52	0.4	8.55
Endogenous1	hsa-miR-548h-5p	MIMAT0005928		32.28	13.88	12.91	9.72	4.46	11.45	16.58	1.4	0.36	0.23	0.4	0.95
Endogenous1	hsa-miR-548i	MIMAT0005935		32.28	55.53	12.91	48.59	4.46	68.73	82.88	1.4	0.36	0.23	0.4	0.95
Endogenous1	hsa-miR-548j	MIMAT0005875		32.28	13.88	12.91	48.59	13.38	11.45	16.58	1.4	0.36	0.23	0.4	2.85
Endogenous1	hsa-miR-548k	MIMAT0005882		32.28	13.88	12.91	9.72	4.46	11.45	66.31	1.4	0.36	0.23	0.4	0.95
Endogenous1	hsa-miR-548l	MIMAT0005889		32.28	13.88	12.91	9.72	4.46	11.45	49.73	1.4	0.36	0.23	0.4	0.95
Endogenous1	hsa-miR-548m	MIMAT0005917		32.28	27.76	12.91	29.15	13.38	45.82	16.58	5.61	1.07	0.47	1.99	3.8
Endogenous1	hsa-miR-548n	MIMAT0005916		32.28	55.53	12.91	9.72	4.46	103.09	16.58	1.4	0.36	0.23	0.4	0.95
Endogenous1	hsa-miR-548o-3p	MIMAT0005919		32.28	13.88	12.91	9.72	4.46	11.45	16.58	1.4	0.36	0.23	0.4	0.95
Endogenous1	hsa-miR-548p	MIMAT0005934		32.28	13.88	12.91	9.72	8.92	11.45	66.31	1.4	0.36	0.23	1.2	0.95
Endogenous1	hsa-miR-548q	MIMAT0011163		32.28	13.88	12.91	9.72	4.46	57.27	16.58	1.4	0.36	0.23	0.4	0.95
Endogenous1	hsa-miR-548s	MIMAT0014987		32.28	41.65	12.91	38.87	4.46	57.27	16.58	1.4	0.36	0.23	0.4	2.85
Endogenous1	hsa-miR-548t-5p	MIMAT0015009		161.38	69.41	38.73	9.72	22.3	11.45	16.58	1.4	0.36	0.23	0.4	0.95
Endogenous1	hsa-miR-548u	MIMAT0015013		32.28	13.88	12.91	9.72	4.46	11.45	16.58	1.4	0.36	0.23	0.4	0.95
Endogenous1	hsa-miR-548v	MIMAT0015020		32.28	55.53	25.82	29.15	17.84	57.27	49.73	9.83	1.43	2.58	1.99	6.65
Endogenous1	hsa-miR-548w	MIMAT0015060		161.38	13.88	12.91	9.72	17.84	11.45	16.58	1.4	0.36	0.23	0.4	0.95
Endogenous1	hsa-miR-548x-3p	MIMAT0015081		32.28	55.53	51.64	68.02	22.3	114.55	16.58	28.07	0.36	0.23	0.4	0.95
Endogenous1	hsa-miR-548y	MIMAT0018354		96.83	13.88	12.91	9.72	4.46	34.36	16.58	1.4	0.36	0.23	0.4	0.95
Endogenous1	hsa-miR-548z	MIMAT0018446		32.28	13.88	103.27	29.15	4.46	68.73	66.31	1.4	2.49	1.64	0.4	5.7
Endogenous1	hsa-miR-549	MIMAT0003333		64.55	319.29	206.54	242.93	138.28	286.37	348.11	39.3	12.47	8.2	17.95	22.81
Endogenous1	hsa-miR-550a-5p	MIMAT0004800		32.28	13.88	12.91	9.72	4.46	11.45	33.15	1.4	0.36	0.23	0.4	0.95
Endogenous1	hsa-miR-550b-3p	MIMAT0018445		32.28	111.06	38.73	58.3	4.46	126	82.88	1.4	0.36	0.23	0.4	0.95
Endogenous1	hsa-miR-551a	MIMAT0003214		32.28	13.88	12.91	9.72	4.46	11.45	49.73	1.4	0.36	0.23	0.4	0.95
Endogenous1	hsa-miR-551b-3p	MIMAT0003233		32.28	13.88	12.91	48.59	13.38	68.73	33.15	8.42	1.78	1.17	1.6	0.95
Endogenous1	hsa-miR-552	MIMAT0003215		32.28	69.41	12.91	29.15	4.46	11.45	33.15	1.4	0.36	0.23	2.39	0.95
Endogenous1	hsa-miR-553	MIMAT0003216		32.28	13.88	77.45	58.3	4.46	68.73	16.58	9.83	1.78	2.34	1.99	0.95
Endogenous1	hsa-miR-554	MIMAT0003217		32.28	13.88	51.64	9.72	4.46	11.45	82.88	9.83	0.36	0.23	0.4	0.95
Endogenous1	hsa-miR-555	MIMAT0003219		32.28	13.88	12.91	9.72	4.46	11.45	16.58	1.4	0.36	0.23	0.4	0.95
Endogenous1	hsa-miR-556-3p	MIMAT0004793		32.28	13.88	12.91	9.72	17.84	45.82	16.58	7.02	0.36	0.23	3.19	2.85
Endogenous1	hsa-miR-556-5p	MIMAT0003220		32.28	97.18	38.73	29.15	26.76	34.36	16.58	8.42	2.85	1.88	0.4	4.75
Endogenous1	hsa-miR-557	MIMAT0003221		32.28	27.76	12.91	9.72	8.92	11.45	49.73	1.4	0.36	0.23	0.4	0.95
Endogenous1	hsa-miR-558	MIMAT0003222		32.28	83.29	90.36	58.3	13.38	45.82	16.58	8.42	2.85	3.05	0.4	6.65
Endogenous1	hsa-miR-559	MIMAT0003223		64.55	13.88	25.82	77.74	31.22	68.73	82.88	9.83	0.36	0.23	0.4	4.75
Endogenous1	hsa-miR-561-3p	MIMAT0003225		32.28	27.76	12.91	29.15	31.22	11.45	66.31	1.4	0.71	1.17	1.2	0.95
Endogenous1	hsa-miR-562	MIMAT0003226		32.28	13.88	12.91	9.72	4.46	57.27	33.15	1.4	0.36	0.23	0.4	0.95
Endogenous1	hsa-miR-563	MIMAT0003227		32.28	13.88	51.64	9.72	22.3	11.45	16.58	1.4	0.71	0.7	0.4	1.9
Endogenous1	hsa-miR-564	MIMAT0003228		32.28	13.88	12.91	9.72	4.46	57.27	16.58	1.4	0.36	0.23	0.4	0.95
Endogenous1	hsa-miR-566	MIMAT0003230		32.28	69.41	77.45	9.72	4.46	11.45	33.15	1.4	3.56	0.23	0.4	0.95
Endogenous1	hsa-miR-567	MIMAT0003231		32.28	13.88	12.91	9.72	4.46	11.45	16.58	1.4	0.36	0.23	0.4	0.95
Endogenous1	hsa-miR-568	MIMAT0003232		32.28	13.88	12.91	9.72	4.46	45.82	16.58	1.4	0.36	0.23	0.4	0.95
Endogenous1	hsa-miR-569	MIMAT0003234		32.28	55.53	51.64	9.72	4.46	11.45	16.58	1.4	3.21	0.23	3.59	0.95
Endogenous1	hsa-miR-570-3p	MIMAT0003235		32.28	13.88	77.45	9.72	17.84	11.45	82.88	1.4	0.36	0.23	0.4	0.95
Endogenous1	hsa-miR-571	MIMAT0003236		32.28	13.88	12.91	9.72	4.46	11.45	49.73	12.63	0.36	1.41	0.4	0.95
Endogenous1	hsa-miR-572	MIMAT0003237		32.28	13.88	38.73	9.72	4.46	68.73	16.58	8.42	0.36	1.64	2.79	3.8
Endogenous1	hsa-miR-573	MIMAT0003238		32.28	13.88	77.45	9.72	4.46	11.45	16.58	12.63	0.36	0.23	0.4	0.95
Endogenous1	hsa-miR-574-3p	MIMAT0003239		32.28	69.41	12.91	19.43	49.07	11.45	33.15	5.61	4.63	2.34	1.2	4.75
Endogenous1	hsa-miR-574-5p	MIMAT0004795		32.28	69.41	12.91	9.72	22.3	68.73	99.46	11.23	3.56	1.17	2.79	0.95
Endogenous1	hsa-miR-575	MIMAT0003240		32.28	83.29	38.73	58.3	17.84	137.46	66.31	11.23	5.35	3.98	8.38	8.55
Endogenous1	hsa-miR-576-3p	MIMAT0004796		32.28	13.88	12.91	9.72	4.46	11.45	16.58	1.4	0.36	0.23	0.4	0.95
Endogenous1	hsa-miR-576-5p	MIMAT0003241		64.55	41.65	12.91	38.87	4.46	57.27	16.58	1.4	0.36	0.23	0.4	0.95
Endogenous1	hsa-miR-577	MIMAT0003242		32.28	13.88	64.54	9.72	4.46	34.36	16.58	11.23	3.92	0.23	0.4	6.65
Endogenous1	hsa-miR-578	MIMAT0003243		32.28	13.88	38.73	38.87	4.46	11.45	16.58	1.4	0.36	0.23	0.4	0.95
Endogenous1	hsa-miR-579	MIMAT0003244		32.28	13.88	64.54	9.72	4.46	91.64	66.31	1.4	0.36	1.64	2.39	0.95
Endogenous1	hsa-miR-580	MIMAT0003245		32.28	55.53	51.64	9.72	17.84	57.27	49.73	1.4	0.36	1.88	2.39	4.75
Endogenous1	hsa-miR-581	MIMAT0003246		32.28	13.88	51.64	38.87	4.46	11.45	33.15	1.4	0.36	0.23	0.4	0.95
Endogenous1	hsa-miR-582-3p	MIMAT0004797		32.28	13.88	12.91	9.72	13.38	11.45	132.61	1.4	0.36	0.23	0.4	2.85
Endogenous1	hsa-miR-582-5p	MIMAT0003247		32.28	41.65	12.91	77.74	4.46	11.45	33.15	1.4	3.56	1.41	2.39	2.85
Endogenous1	hsa-miR-583	MIMAT0003248		64.55	27.76	12.91	38.87	4.46	22.91	66.31	8.42	2.85	0.7	1.6	0.95
Endogenous1	hsa-miR-584-5p	MIMAT0003249		32.28	41.65	12.91	58.3	4.46	114.55	82.88	1.4	0.36	0.23	0.4	0.95
Endogenous1	hsa-miR-585	MIMAT0003250		32.28	13.88	12.91	58.3	4.46	91.64	66.31	12.63	0.36	0.23	0.4	0.95
Endogenous1	hsa-miR-586	MIMAT0003252		32.28	41.65	12.91	9.72	4.46	80.18	16.58	1.4	0.36	0.23	0.4	0.95
Endogenous1	hsa-miR-587	MIMAT0003253		32.28	41.65	12.91	29.15	17.84	57.27	66.31	7.02	2.49	1.88	0.4	0.95
Endogenous1	hsa-miR-588	MIMAT0003255		32.28	13.88	12.91	9.72	4.46	11.45	16.58	1.4	0.36	0.23	0.4	0.95
Endogenous1	hsa-miR-589-5p	MIMAT0004799		32.28	13.88	25.82	48.59	4.46	11.45	33.15	11.23	1.78	0.47	2.39	1.9
Endogenous1	hsa-miR-590-3p	MIMAT0004801		32.28	13.88	12.91	9.72	4.46	11.45	16.58	1.4	0.36	0.23	0.4	0.95
Endogenous1	hsa-miR-590-5p	MIMAT0003258		32.28	13.88	12.91	9.72	4.46	11.45	16.58	1.4	0.36	0.23	0.4	0.95
Endogenous1	hsa-miR-591	MIMAT0003259		32.28	69.41	12.91	77.74	4.46	11.45	33.15	1.4	0.36	0.23	0.4	5.7
Endogenous1	hsa-miR-592	MIMAT0003260		64.55	13.88	12.91	38.87	13.38	11.45	16.58	5.61	1.43	1.41	2.39	0.95
Endogenous1	hsa-miR-593-3p	MIMAT0004802		32.28	13.88	25.82	9.72	4.46	57.27	49.73	1.4	0.36	0.23	0.4	0.95
Endogenous1	hsa-miR-595	MIMAT0003263		32.28	13.88	12.91	19.43	4.46	22.91	16.58	4.21	1.43	1.17	0.8	4.75
Endogenous1	hsa-miR-596	MIMAT0003264		32.28	13.88	12.91	38.87	17.84	68.73	33.15	4.21	0.36	1.64	0.4	1.9
Endogenous1	hsa-miR-597	MIMAT0003265		32.28	13.88	25.82	9.72	8.92	57.27	49.73	11.23	2.85	2.81	3.99	4.75
Endogenous1	hsa-miR-598	MIMAT0003266		32.28	69.41	64.54	38.87	26.76	68.73	66.31	5.61	1.07	1.17	3.19	6.65
Endogenous1	hsa-miR-599	MIMAT0003267		32.28	41.65	12.91	9.72	4.46	11.45	16.58	1.4	0.36	0.23	0.4	0.95
Endogenous1	hsa-miR-600	MIMAT0003268		96.83	13.88	12.91	87.46	31.22	68.73	66.31	1.4	0.36	1.41	0.4	0.95
Endogenous1	hsa-miR-601	MIMAT0003269		32.28	55.53	64.54	38.87	13.38	57.27	99.46	9.83	1.07	1.41	3.19	2.85
Endogenous1	hsa-miR-602	MIMAT0003270		32.28	41.65	25.82	68.02	13.38	11.45	16.58	1.4	0.36	0.23	0.4	3.8
Endogenous1	hsa-miR-603	MIMAT0003271		32.28	55.53	12.91	19.43	4.46	34.36	66.31	8.42	0.36	0.23	1.2	0.95
Endogenous1	hsa-miR-604	MIMAT0003272		32.28	55.53	77.45	9.72	35.69	57.27	16.58	5.61	0.36	0.23	3.19	0.95
Endogenous1	hsa-miR-605	MIMAT0003273		32.28	13.88	12.91	29.15	4.46	57.27	49.73	5.61	2.14	0.94	0.4	0.95
Endogenous1	hsa-miR-606	MIMAT0003274		32.28	41.65	25.82	9.72	4.46	11.45	16.58	1.4	0.36	0.23	0.4	0.95
Endogenous1	hsa-miR-607	MIMAT0003275		32.28	13.88	12.91	9.72	4.46	11.45	99.46	8.42	2.14	1.88	0.4	5.7
Endogenous1	hsa-miR-608	MIMAT0003276		32.28	13.88	38.73	87.46	4.46	11.45	33.15	1.4	0.36	0.23	0.4	0.95
Endogenous1	hsa-miR-609	MIMAT0003277		32.28	55.53	12.91	9.72	4.46	22.91	49.73	1.4	2.14	0.23	0.4	0.95
Endogenous1	hsa-miR-610	MIMAT0003278		64.55	13.88	38.73	38.87	4.46	11.45	82.88	1.4	0.36	0.23	2.79	0.95
Endogenous1	hsa-miR-611	MIMAT0003279		32.28	27.76	12.91	9.72	13.38	11.45	33.15	2.81	1.07	1.41	1.2	3.8
Endogenous1	hsa-miR-612	MIMAT0003280		64.55	138.82	64.54	9.72	22.3	11.45	82.88	25.27	6.41	3.28	2.79	0.95
Endogenous1	hsa-miR-613	MIMAT0003281		32.28	13.88	51.64	9.72	22.3	57.27	16.58	11.23	0.36	1.64	3.59	0.95
Endogenous1	hsa-miR-614	MIMAT0003282		32.28	13.88	51.64	9.72	4.46	34.36	49.73	1.4	0.36	2.11	0.4	0.95
Endogenous1	hsa-miR-615-3p	MIMAT0003283		32.28	13.88	12.91	68.02	26.76	11.45	16.58	1.4	0.36	0.23	0.4	0.95
Endogenous1	hsa-miR-615-5p	MIMAT0004804		32.28	13.88	12.91	19.43	4.46	11.45	49.73	5.61	0.36	1.17	0.4	0.95
Endogenous1	hsa-miR-616-3p	MIMAT0004805		96.83	41.65	77.45	77.74	4.46	68.73	99.46	9.83	4.28	0.23	1.2	5.7
Endogenous1	hsa-miR-617	MIMAT0003286		32.28	97.18	25.82	9.72	4.46	68.73	16.58	1.4	0.36	0.23	0.4	0.95
Endogenous1	hsa-miR-618	MIMAT0003287		32.28	83.29	12.91	29.15	17.84	45.82	33.15	7.02	1.78	0.23	1.99	0.95
Endogenous1	hsa-miR-619	MIMAT0003288		32.28	13.88	12.91	9.72	4.46	57.27	16.58	1.4	0.36	0.23	0.4	0.95
Endogenous1	hsa-miR-620	MIMAT0003289		32.28	13.88	12.91	9.72	8.92	11.45	16.58	5.61	0.36	0.23	0.4	0.95
Endogenous1	hsa-miR-621	MIMAT0003290		64.55	13.88	51.64	68.02	17.84	45.82	116.04	1.4	2.85	2.81	3.19	11.41
Endogenous1	hsa-miR-622	MIMAT0003291		32.28	13.88	12.91	9.72	4.46	57.27	16.58	1.4	0.36	0.23	0.4	0.95
Endogenous1	hsa-miR-623	MIMAT0003292		32.28	41.65	12.91	38.87	8.92	34.36	49.73	7.02	3.92	1.17	2.39	5.7
Endogenous1	hsa-miR-624-3p	MIMAT0004807		32.28	83.29	12.91	9.72	26.76	11.45	66.31	7.02	0.36	2.58	1.6	7.6
Endogenous1	hsa-miR-625-5p	MIMAT0003294		32.28	27.76	25.82	29.15	4.46	11.45	82.88	7.02	2.85	1.88	3.19	2.85
Endogenous1	hsa-miR-626	MIMAT0003295		32.28	13.88	12.91	9.72	4.46	11.45	16.58	1.4	0.36	0.23	0.4	0.95
Endogenous1	hsa-miR-627	MIMAT0003296		32.28	41.65	12.91	9.72	4.46	11.45	16.58	18.25	18.53	18.05	9.97	25.66
Endogenous1	hsa-miR-628-3p	MIMAT0003297		32.28	97.18	12.91	9.72	4.46	11.45	16.58	9.83	6.77	3.98	0.4	9.5
Endogenous1	hsa-miR-628-5p	MIMAT0004809		32.28	27.76	12.91	9.72	4.46	11.45	16.58	2.81	1.78	0.23	1.2	0.95
Endogenous1	hsa-miR-629-5p	MIMAT0004810		64.55	166.59	51.64	9.72	4.46	57.27	33.15	21.05	5.7	4.45	6.38	4.75
Endogenous1	hsa-miR-630	MIMAT0003299		32.28	69.41	103.27	68.02	4.46	91.64	16.58	5.61	0.36	2.11	2.39	7.6
Endogenous1	hsa-miR-631	MIMAT0003300		32.28	13.88	25.82	9.72	4.46	11.45	16.58	1.4	0.36	0.23	0.4	0.95
Endogenous1	hsa-miR-632	MIMAT0003302		32.28	55.53	25.82	58.3	4.46	11.45	49.73	5.61	1.43	1.41	0.4	2.85
Endogenous1	hsa-miR-633	MIMAT0003303		32.28	27.76	12.91	38.87	13.38	11.45	16.58	1.4	0.36	0.23	0.4	0.95
Endogenous1	hsa-miR-634	MIMAT0003304		32.28	13.88	25.82	48.59	13.38	68.73	33.15	5.61	2.14	1.17	0.4	2.85
Endogenous1	hsa-miR-635	MIMAT0003305		32.28	13.88	51.64	48.59	31.22	11.45	16.58	1.4	0.36	0.23	0.4	0.95
Endogenous1	hsa-miR-636	MIMAT0003306		32.28	27.76	12.91	9.72	4.46	91.64	16.58	1.4	0.36	0.23	0.4	0.95
Endogenous1	hsa-miR-637	MIMAT0003307		32.28	13.88	25.82	9.72	22.3	22.91	16.58	1.4	1.07	0.7	0.4	0.95
Endogenous1	hsa-miR-638	MIMAT0003308		32.28	13.88	12.91	9.72	4.46	11.45	66.31	1.4	0.36	0.23	0.4	0.95
Endogenous1	hsa-miR-639	MIMAT0003309		32.28	13.88	38.73	29.15	4.46	11.45	16.58	1.4	0.36	0.23	0.4	0.95
Endogenous1	hsa-miR-640	MIMAT0003310		32.28	13.88	12.91	9.72	13.38	11.45	49.73	2.81	0.36	0.23	0.4	2.85
Endogenous1	hsa-miR-641	MIMAT0003311		32.28	13.88	38.73	19.43	4.46	34.36	33.15	7.02	1.78	2.58	2.79	3.8
Endogenous1	hsa-miR-642a-5p	MIMAT0003312		32.28	13.88	12.91	9.72	4.46	11.45	16.58	1.4	0.36	0.23	1.99	0.95
Endogenous1	hsa-miR-642b-3p	MIMAT0018444		32.28	41.65	38.73	9.72	17.84	11.45	82.88	7.02	0.36	1.17	0.4	5.7
Endogenous1	hsa-miR-643	MIMAT0003313		64.55	55.53	38.73	19.43	8.92	34.36	49.73	7.02	2.85	2.34	2.39	8.55
Endogenous1	hsa-miR-644a	MIMAT0003314		64.55	13.88	38.73	9.72	26.76	45.82	82.88	1.4	0.36	0.23	0.4	0.95
Endogenous1	hsa-miR-645	MIMAT0003315		32.28	13.88	12.91	9.72	4.46	11.45	16.58	1.4	2.49	0.23	0.4	4.75
Endogenous1	hsa-miR-646	MIMAT0003316		96.83	27.76	25.82	38.87	4.46	45.82	16.58	1.4	1.78	0.7	0.4	0.95
Endogenous1	hsa-miR-647	MIMAT0003317		96.83	13.88	12.91	9.72	4.46	34.36	16.58	1.4	0.36	0.23	0.4	0.95
Endogenous1	hsa-miR-648	MIMAT0003318		32.28	41.65	12.91	9.72	4.46	11.45	33.15	1.4	0.36	0.23	0.4	0.95
Endogenous1	hsa-miR-649	MIMAT0003319		64.55	13.88	12.91	48.59	17.84	11.45	16.58	1.4	0.36	1.41	2.79	3.8
Endogenous1	hsa-miR-650	MIMAT0003320		32.28	13.88	12.91	9.72	4.46	11.45	16.58	1.4	0.36	0.23	0.4	0.95
Endogenous1	hsa-miR-651	MIMAT0003321		32.28	83.29	12.91	9.72	4.46	57.27	49.73	5.61	0.36	3.05	0.4	0.95
Endogenous1	hsa-miR-652-3p	MIMAT0003322		32.28	13.88	12.91	9.72	111.52	80.18	49.73	50.53	76.26	72.19	59.02	63.68
Endogenous1	hsa-miR-653	MIMAT0003328		32.28	13.88	12.91	19.43	13.38	22.91	16.58	2.81	1.43	0.23	2.79	0.95
Endogenous1	hsa-miR-654-3p	MIMAT0004814		32.28	13.88	12.91	58.3	4.46	11.45	33.15	1.4	0.36	0.23	2.39	3.8
Endogenous1	hsa-miR-654-5p	MIMAT0003330		32.28	55.53	12.91	68.02	22.3	34.36	16.58	1.4	3.56	0.23	1.99	3.8
Endogenous1	hsa-miR-655	MIMAT0003331		32.28	13.88	64.54	9.72	13.38	22.91	16.58	1.4	0.36	0.23	0.4	0.95
Endogenous1	hsa-miR-656	MIMAT0003332		32.28	13.88	12.91	9.72	4.46	11.45	16.58	1.4	0.36	0.23	0.4	0.95
Endogenous1	hsa-miR-657	MIMAT0003335		32.28	55.53	38.73	68.02	4.46	57.27	49.73	7.02	0.36	0.7	0.8	9.5
Endogenous1	hsa-miR-658	MIMAT0003336		32.28	13.88	12.91	9.72	4.46	34.36	82.88	1.4	0.36	0.23	0.4	0.95
Endogenous1	hsa-miR-659-3p	MIMAT0003337		32.28	41.65	25.82	9.72	26.76	11.45	16.58	4.21	1.78	0.23	3.59	0.95
Endogenous1	hsa-miR-660-5p	MIMAT0003338		32.28	27.76	12.91	48.59	17.84	68.73	33.15	8.42	9.62	14.53	6.78	10.46
Endogenous1	hsa-miR-661	MIMAT0003324		32.28	13.88	12.91	9.72	4.46	68.73	16.58	1.4	0.36	0.23	0.4	0.95
Endogenous1	hsa-miR-662	MIMAT0003325		32.28	69.41	12.91	97.17	26.76	11.45	16.58	7.02	2.85	2.11	2.39	0.95
Endogenous1	hsa-miR-663a	MIMAT0003326		32.28	83.29	51.64	48.59	31.22	11.45	16.58	1.4	0.36	0.23	4.39	6.65
Endogenous1	hsa-miR-663b	MIMAT0005867		32.28	13.88	12.91	29.15	4.46	22.91	16.58	1.4	0.36	0.23	0.4	0.95
Endogenous1	hsa-miR-664-3p	MIMAT0005949		64.55	13.88	12.91	9.72	31.22	34.36	66.31	7.02	0.36	1.88	3.19	0.95
Endogenous1	hsa-miR-665	MIMAT0004952		32.28	69.41	12.91	9.72	4.46	68.73	16.58	1.4	0.36	2.81	1.99	0.95
Endogenous1	hsa-miR-668	MIMAT0003881		32.28	97.18	25.82	58.3	4.46	11.45	49.73	1.4	0.36	0.23	0.4	0.95
Endogenous1	hsa-miR-670	MIMAT0010357		32.28	13.88	12.91	77.74	4.46	34.36	16.58	7.02	3.56	0.23	2.79	0.95
Endogenous1	hsa-miR-671-3p	MIMAT0004819		32.28	13.88	38.73	87.46	4.46	45.82	16.58	1.4	2.14	0.23	1.2	2.85
Endogenous1	hsa-miR-671-5p	MIMAT0003880		32.28	13.88	77.45	9.72	17.84	34.36	16.58	1.4	0.36	0.23	1.6	0.95
Endogenous1	hsa-miR-675-5p	MIMAT0004284		96.83	27.76	51.64	68.02	4.46	11.45	49.73	7.02	0.36	0.23	0.4	0.95
Endogenous1	hsa-miR-7-5p	MIMAT0000252		32.28	13.88	12.91	9.72	4.46	11.45	66.31	9.83	7.13	6.8	5.18	16.16
Endogenous1	hsa-miR-708-5p	MIMAT0004926		32.28	13.88	25.82	58.3	4.46	11.45	49.73	5.61	3.21	1.41	1.6	4.75
Endogenous1	hsa-miR-711	MIMAT0012734		32.28	41.65	12.91	29.15	8.92	11.45	49.73	1.4	0.36	0.23	0.4	0.95
Endogenous1	hsa-miR-718	MIMAT0012735		32.28	41.65	51.64	38.87	8.92	34.36	82.88	7.02	2.49	1.17	1.99	0.95
Endogenous1	hsa-miR-720	MIMAT0005954		32.28	97.18	12.91	9.72	4.46	11.45	82.88	4.21	35.28	33.75	54.24	77.94
Endogenous1	hsa-miR-744-5p	MIMAT0004945		32.28	13.88	64.54	48.59	4.46	11.45	49.73	9.83	0.36	0.23	3.99	0.95
Endogenous1	hsa-miR-758	MIMAT0003879		32.28	83.29	12.91	48.59	17.84	22.91	16.58	1.4	0.36	0.23	0.4	1.9
Endogenous1	hsa-miR-759	MIMAT0010497		32.28	41.65	25.82	29.15	8.92	45.82	16.58	5.61	1.07	0.94	0.8	4.75
Endogenous1	hsa-miR-760	MIMAT0004957		32.28	13.88	38.73	9.72	4.46	11.45	16.58	1.4	0.36	0.23	0.4	0.95
Endogenous1	hsa-miR-761	MIMAT0010364		32.28	69.41	51.64	9.72	26.76	68.73	16.58	1.4	0.36	0.23	2.39	2.85
Endogenous1	hsa-miR-762	MIMAT0010313		32.28	13.88	12.91	38.87	35.69	11.45	16.58	1.4	3.21	0.94	0.4	0.95
Endogenous1	hsa-miR-764	MIMAT0010367		32.28	13.88	64.54	9.72	4.46	57.27	66.31	1.4	0.36	1.64	2.39	3.8
Endogenous1	hsa-miR-765	MIMAT0003945		32.28	13.88	12.91	9.72	17.84	11.45	16.58	1.4	0.36	0.23	0.4	0.95
Endogenous1	hsa-miR-766-3p	MIMAT0003888		32.28	13.88	64.54	9.72	22.3	80.18	66.31	5.61	3.92	1.17	0.4	0.95
Endogenous1	hsa-miR-767-3p	MIMAT0003883		32.28	13.88	51.64	9.72	4.46	11.45	16.58	8.42	0.36	1.64	0.4	0.95
Endogenous1	hsa-miR-767-5p	MIMAT0003882		32.28	13.88	12.91	58.3	22.3	11.45	16.58	1.4	2.85	0.23	0.4	0.95
Endogenous1	hsa-miR-769-3p	MIMAT0003887		96.83	13.88	12.91	38.87	4.46	68.73	49.73	12.63	0.36	1.88	1.99	0.95
Endogenous1	hsa-miR-769-5p	MIMAT0003886		32.28	41.65	38.73	38.87	22.3	91.64	16.58	5.61	0.36	2.11	2.79	5.7
Endogenous1	hsa-miR-770-5p	MIMAT0003948		32.28	55.53	12.91	9.72	17.84	11.45	33.15	1.4	1.43	0.23	0.4	0.95
Endogenous1	hsa-miR-802	MIMAT0004185		96.83	13.88	103.27	58.3	49.07	11.45	66.31	7.02	4.28	0.94	0.4	5.7
Endogenous1	hsa-miR-873-5p	MIMAT0004953		32.28	13.88	12.91	9.72	4.46	11.45	16.58	1.4	0.36	0.23	0.4	0.95
Endogenous1	hsa-miR-874	MIMAT0004911		32.28	13.88	12.91	9.72	17.84	11.45	66.31	1.4	2.49	2.34	5.98	8.55
Endogenous1	hsa-miR-875-3p	MIMAT0004923		32.28	41.65	12.91	9.72	4.46	11.45	16.58	1.4	0.36	0.23	0.4	0.95
Endogenous1	hsa-miR-875-5p	MIMAT0004922		32.28	13.88	12.91	9.72	4.46	11.45	16.58	1.4	0.36	0.23	0.4	0.95
Endogenous1	hsa-miR-876-3p	MIMAT0004925		32.28	55.53	12.91	9.72	4.46	57.27	99.46	1.4	2.14	1.88	0.4	0.95
Endogenous1	hsa-miR-876-5p	MIMAT0004924		32.28	41.65	25.82	58.3	8.92	11.45	66.31	2.81	1.07	2.81	1.2	2.85
Endogenous1	hsa-miR-877-5p	MIMAT0004949		32.28	41.65	12.91	19.43	8.92	57.27	16.58	8.42	3.92	0.23	0.4	0.95
Endogenous1	hsa-miR-885-3p	MIMAT0004948		32.28	13.88	12.91	9.72	13.38	91.64	33.15	1.4	0.36	2.34	2.39	1.9
Endogenous1	hsa-miR-885-5p	MIMAT0004947		32.28	27.76	64.54	29.15	4.46	57.27	16.58	2.81	1.07	2.34	1.6	3.8
Endogenous1	hsa-miR-887	MIMAT0004951		32.28	13.88	12.91	9.72	4.46	11.45	16.58	4.21	0.36	0.23	0.4	0.95
Endogenous1	hsa-miR-888-5p	MIMAT0004916		32.28	13.88	38.73	19.43	4.46	11.45	49.73	4.21	1.07	0.23	1.6	0.95
Endogenous1	hsa-miR-889	MIMAT0004921		32.28	13.88	51.64	9.72	4.46	11.45	16.58	12.63	0.36	1.41	0.4	4.75
Endogenous1	hsa-miR-890	MIMAT0004912		32.28	13.88	77.45	48.59	4.46	11.45	49.73	1.4	0.36	0.23	2.39	1.9
Endogenous1	hsa-miR-891a	MIMAT0004902		64.55	27.76	38.73	29.15	8.92	34.36	49.73	5.61	1.78	0.94	4.39	4.75
Endogenous1	hsa-miR-891b	MIMAT0004913		32.28	13.88	77.45	97.17	4.46	11.45	16.58	1.4	0.36	0.23	4.79	8.55
Endogenous1	hsa-miR-892a	MIMAT0004907		32.28	41.65	38.73	9.72	4.46	22.91	16.58	1.4	0.36	0.23	0.4	0.95
Endogenous1	hsa-miR-892b	MIMAT0004918		32.28	13.88	12.91	9.72	4.46	11.45	16.58	1.4	0.36	1.41	0.4	1.9
Endogenous1	hsa-miR-9-5p	MIMAT0000441		32.28	13.88	38.73	9.72	13.38	11.45	16.58	5.61	0.36	0.23	2.79	5.7
Endogenous1	hsa-miR-920	MIMAT0004970		32.28	55.53	12.91	68.02	4.46	68.73	16.58	1.4	0.36	1.64	1.99	0.95
Endogenous1	hsa-miR-921	MIMAT0004971		32.28	13.88	12.91	9.72	4.46	11.45	16.58	1.4	0.36	0.23	0.4	0.95
Endogenous1	hsa-miR-922	MIMAT0004972		32.28	13.88	38.73	9.72	8.92	11.45	132.61	9.83	0.36	0.23	0.4	0.95
Endogenous1	hsa-miR-924	MIMAT0004974		32.28	83.29	51.64	38.87	4.46	45.82	66.31	7.02	2.85	2.34	0.4	3.8
Endogenous1	hsa-miR-92a-3p	MIMAT0000092		32.28	13.88	38.73	9.72	107.06	11.45	82.88	148.79	74.12	90.24	137.59	66.53
Endogenous1	hsa-miR-92b-3p	MIMAT0003218		32.28	83.29	12.91	29.15	22.3	11.45	33.15	1.4	0.36	1.88	1.99	0.95
Endogenous1	hsa-miR-93-5p	MIMAT0000093		96.83	55.53	12.91	9.72	133.82	80.18	33.15	102.47	205.61	212.12	184.25	180.59
Endogenous1	hsa-miR-933	MIMAT0004976		32.28	55.53	12.91	9.72	4.46	22.91	16.58	1.4	0.36	0.23	0.4	3.8
Endogenous1	hsa-miR-934	MIMAT0004977		32.28	13.88	38.73	9.72	4.46	80.18	16.58	1.4	0.36	0.23	0.4	7.6
Endogenous1	hsa-miR-935	MIMAT0004978		64.55	13.88	51.64	48.59	4.46	80.18	16.58	12.63	0.36	1.64	0.4	7.6
Endogenous1	hsa-miR-936	MIMAT0004979		64.55	13.88	51.64	97.17	22.3	22.91	66.31	2.81	2.14	3.28	1.6	3.8
Endogenous1	hsa-miR-937	MIMAT0004980		64.55	41.65	25.82	77.74	4.46	34.36	66.31	1.4	2.85	0.23	0.4	0.95
Endogenous1	hsa-miR-938	MIMAT0004981		32.28	55.53	25.82	9.72	31.22	57.27	16.58	1.4	0.36	0.23	0.4	0.95
Endogenous1	hsa-miR-939	MIMAT0004982		32.28	13.88	12.91	9.72	4.46	11.45	16.58	1.4	0.36	0.23	0.4	0.95
Endogenous1	hsa-miR-940	MIMAT0004983		32.28	13.88	12.91	9.72	4.46	11.45	49.73	1.4	0.36	0.7	1.6	0.95
Endogenous1	hsa-miR-941	MIMAT0004984		32.28	41.65	64.54	48.59	22.3	11.45	49.73	15.44	0.36	0.23	1.99	0.95
Endogenous1	hsa-miR-942	MIMAT0004985		32.28	41.65	38.73	38.87	17.84	22.91	99.46	7.02	3.56	3.28	3.19	2.85
Endogenous1	hsa-miR-943	MIMAT0004986		64.55	41.65	25.82	9.72	22.3	45.82	16.58	1.4	0.36	0.23	0.4	0.95
Endogenous1	hsa-miR-944	MIMAT0004987		32.28	13.88	12.91	29.15	17.84	11.45	49.73	1.4	0.36	0.23	0.8	0.95
Endogenous1	hsa-miR-95	MIMAT0000094		32.28	55.53	12.91	77.74	13.38	11.45	16.58	9.83	2.49	0.23	0.4	9.5
Endogenous1	hsa-miR-96-5p	MIMAT0000095		32.28	13.88	12.91	29.15	4.46	11.45	16.58	4.21	2.14	0.23	0.4	0.95
Endogenous1	hsa-miR-98	MIMAT0000096		32.28	13.88	12.91	9.72	31.22	57.27	16.58	15.44	19.95	15.23	18.74	12.36
Endogenous1	hsa-miR-99a-5p	MIMAT0000097		32.28	13.88	25.82	9.72	22.3	45.82	16.58	9.83	0.36	0.23	0.4	0.95
Endogenous1	hsa-miR-99b-5p	MIMAT0000689		32.28	83.29	12.91	9.72	35.69	11.45	16.58	15.44	0.36	3.28	2.79	0.95
Housekeeping	ACTB	NM_001101.2		32.28	13.88	12.91	9.72	4.46	11.45	99.46	1.4	11.05	3.52	7.18	9.5
Housekeeping	B2M	NM_004048.2		32.28	41.65	90.36	106.89	26.76	11.45	132.61	1.4	27.79	18.75	20.34	10.46
Housekeeping	GAPDH	NM_002046.3		32.28	55.53	12.91	9.72	8.92	11.45	82.88	7.02	3.92	4.69	2.39	2.85
Housekeeping	RPL19	NM_000981.3		32.28	13.88	12.91	29.15	8.92	34.36	49.73	8.42	6.41	6.56	3.99	8.55
Housekeeping	RPLP0	NM_001002.3		32.28	13.88	12.91	9.72	4.46	11.45	16.58	1.4	0.36	0.23	0.4	0.95
Negative	NEG_A	nmiR00810.1		1	1	1	1	1	2	2	1	2	1	1	1
Negative	NEG_B	nmiR00828.1		1	3	1	1	2	1	3	1	4	2	4	1
Negative	NEG_C	nmiR00803.1		1	1	1	3	1	1	1	1	1	1	1	1
Negative	NEG_D	nmiR00823.1		1	1	1	1	3	1	1	1	3	1	1	1
Negative	NEG_E	nmiR00827.1		1	1	2	2	2	1	1	3	1	4	2	2
Negative	NEG_F	nmiR00805.1		1	1	1	1	1	2	1	3	5	3	4	3
Positive	POS_A	nmiR00813.1		2	5	4	9	13	4	5	10	3	5	8	2
Positive	POS_B	nmiR00809.1		1	2	1	2	3	1	1	3	4	5	4	1
Positive	POS_C	nmiR00811.1		3	8	44	43	28	7	17	23	16	28	43	7
Positive	POS_D	nmiR00822.1		1	1	1	4	1	2	1	3	4	4	2	1
Positive	POS_E	nmiR00801.1		1	5	2	7	2	4	1	1	3	3	3	3
Positive	POS_F	nmiR00825.1		1	1	2	2	7	1	4	3	5	5	3	4
SpikeIn	ath-miR159a	MIMAT0000177		1	3	2	1	5	3	3	1	1	1	4	1
SpikeIn	cel-miR-248	MIMAT0000304		1	1	1	4	3	4	2	3	4	5	4	3
SpikeIn	cel-miR-254	MIMAT0000310		1	1	3	2	4	1	1	11	6	1	1	3
SpikeIn	osa-miR414	MIMAT0001330		1	5	1	1	8	3	2	1	1	9	7	3
SpikeIn	osa-miR442	MIMAT0001605		1	1	1	1	1	9	1	3	1	1	4	6
